# Supplementary material for: Phenomic data-facilitated rust and senescence prediction in maize using machine learning algorithms
Source: Sci Rep. 2022 May 9;12:7571. doi: 10.1038/s41598-022-11591-0 (PMC9085875; doi:10.1038/s41598-022-11591-0)
Supplement: Supplementary file 2 — Dataset S1. [file 41598_2022_11591_MOESM2_ESM.xlsx]

## Sheet: 2020 Phenomic Data
Stock	Pedigree	Test	Trial	Yield	PHT	FHT	EHT	DTS	DTA	Sen(112)	Sen(117)	Grain_fill(3)	Grain_fill(4)	Grain_fill(5)	Predicted DAP by 3	Predicted DAP by 4	Predicted DAP by 5	BCC_17	BCC_22	BCC_30	BCC_34	BCC_42	BCC_59	BCC_62	BCC_80	BCC_86	BCC_91	BCC_95	BCC_112	BCC_117	BGI_17	BGI_22	BGI_30	BGI_34	BGI_42	BGI_59	BGI_62	BGI_80	BGI_86	BGI_91	BGI_95	BGI_112	BGI_117	BI_17	BI_22	BI_30	BI_34	BI_42	BI_59
CS19-EGCB-BB2-X-EGCB-56	((((B104-1 x Tx714-B/B110 x FR2128-B)-12-4-B-B-B-B/SCR82-B)-B-B-1-B-B-B2-1-1-B15-B17-B17-B6-B7)/((((TX772W/RedStalker-6)//TX772W)///TX772W)-B2////TX772W)-1-B4-B25-1-5-B15)	1NWD	Trial 1	6.82159	85.5586	67.8442	32.582	71.8933	70.931	0.328926	1.41144	53.4064	58.0252	62.6441	124.337	128.956	133.575	0.297908	0.288233	0.296339	0.299111	0.298517	0.2687	0.276681	0.296002	0.277131	0.279611	0.266394	0.270936	0.308331	0.825151	0.777603	0.79922	0.795594	0.783679	0.646164	0.665919	0.744806	0.694946	0.702719	0.65662	0.713172	0.872019	149.174	142.845	131.762	135.629	135.381	119.741
CS19-EGCB-BB2-X-EGCB-30	((((B104-1 x Tx714-B/B110 x FR2128-B)-12-4-B-B-B-B/SCR82-B)-B-B-1-B-B-B2-1-1-B15-B17-B17-B6-B7)/(CML 108/NC334)/(Tx740/CML 348)/(Tzi 18/Ki3)/(NC334/Hi27)-23-2-1-1-B14)	1NWD	Trial 1	7.53793	95.1526	75.9924	35.5266	72.8984	72.127	2.28022	3.5504	42.7064	46.6429	50.5793	114.833	118.77	122.706	0.297864	0.286238	0.295907	0.299048	0.298137	0.269132	0.276855	0.296366	0.277088	0.279266	0.266934	0.269567	0.307812	0.82433	0.767112	0.79655	0.794823	0.782112	0.646866	0.662402	0.73992	0.689719	0.700009	0.658452	0.705553	0.867923	150.263	143.752	135.129	137.72	136.256	123.768
CS19-EGCB-BB2-X-EGCB-29	((((B104-1 x Tx714-B/B110 x FR2128-B)-12-4-B-B-B-B/SCR82-B)-B-B-1-B-B-B2-1-1-B15-B17-B17-B6-B7)/(CML 108/NC334)/(Tx740/CML 348)/(Tzi 18/Ki3)/(NC334/Hi27)-8-2-1-2)	1NWD	Trial 1	7.80865	93.8177	77.6178	34.4645	71.2825	70.352	0.947115	3.6321	45.4709	47.3331	49.1953	115.823	117.685	119.547	0.297524	0.287661	0.296183	0.299225	0.297945	0.269015	0.27637	0.295439	0.276372	0.278489	0.266254	0.269602	0.308681	0.820643	0.772341	0.795455	0.795008	0.779289	0.645324	0.660516	0.73743	0.688253	0.696988	0.656386	0.705773	0.875374	148.134	143.225	131.387	134.388	132.354	121.425
CS19-EGCB-BB2-X-EGCB-49	((((B104-1 x Tx714-B/B110 x FR2128-B)-12-4-B-B-B-B/SCR82-B)-B-B-1-B-B-B2-1-1-B15-B17-B17-B6-B7)/(LAMA2002-10-1-B/(CML288/NC300)-B-9-B1-B-B-B)-B-B-1-3-B-1-1-B3-B13-B2-B8-B6-B7)	1NWD	Trial 1	7.92266	98.3149	78.172	35.257	73.1864	71.9905	0.246688	2.50507	46.1052	48.3192	50.5332	118.096	120.31	122.524	0.297245	0.286396	0.296092	0.299138	0.29879	0.268384	0.276608	0.295402	0.276596	0.278154	0.265341	0.267751	0.307194	0.820411	0.767717	0.797718	0.796298	0.785703	0.643284	0.662129	0.73419	0.687317	0.693272	0.649548	0.694233	0.865492	148.985	143.705	134.052	136.518	137.23	121.722
CS19-EGCB-BB2-X-EGCB-52	((((B104-1 x Tx714-B/B110 x FR2128-B)-12-4-B-B-B-B/SCR82-B)-B-B-1-B-B-B2-1-1-B15-B17-B17-B6-B7)/(LAMA2002-22-1-B-B-B-B/LAMA2002-10-1-B-B-B-B)-2-3-B-1-1-B-B17)	1NWD	Trial 1	7.68146	91.3867	72.4625	32.0436	71.8243	71.0429	0.539801	1.35712	56.0075	62.1251	68.2426	127.05	133.168	139.286	0.296464	0.287581	0.296604	0.300054	0.299192	0.269594	0.277733	0.296709	0.277837	0.279555	0.266862	0.270349	0.308797	0.815233	0.773047	0.798665	0.799164	0.786363	0.649008	0.668774	0.743079	0.69374	0.700385	0.657943	0.706171	0.871935	146.578	143.105	131.15	134.535	134.414	122.508
CS19-EGCB-BB2-X-EGCB-50	((((B104-1 x Tx714-B/B110 x FR2128-B)-12-4-B-B-B-B/SCR82-B)-B-B-1-B-B-B2-1-1-B15-B17-B17-B6-B7)/(LAMA2002-22-1-B-B-B-B/LAMA2002-1-5-B-B-B-B)-2-1-B-1-1-1-B19-B18-B3-B23-B-B17-B17-B13)	1NWD	Trial 1	8.12197	87.2532	73.5452	34.9979	72.146	71.1746	0.802627	2.42953	47.5786	50.6519	53.7252	118.753	121.827	124.9	0.297605	0.288089	0.296488	0.299429	0.297674	0.267948	0.275539	0.294094	0.276666	0.278009	0.265426	0.270079	0.307508	0.821217	0.775498	0.799592	0.797166	0.780184	0.641247	0.658149	0.729904	0.688391	0.693138	0.650356	0.705676	0.867226	148.992	143.263	136.14	137.096	137.843	120.26
CS19-EGCB-BB2-X-EGCB-35	((((B104-1 x Tx714-B/B110 x FR2128-B)-12-4-B-B-B-B/SCR82-B)-B-B-1-B-B-B2-1-1-B15-B17-B17-B6-B7)/(Tx777/Tx775)-B5-12-2-1-1)	1NWD	Trial 1	7.15729	97.1928	76.9043	35.0493	72.8273	72.1148	1.00596	3.75158	43.5166	45.3376	47.1587	115.631	117.452	119.273	0.297166	0.286406	0.296381	0.299108	0.29807	0.267876	0.275391	0.29524	0.277494	0.278879	0.266102	0.271719	0.307756	0.820204	0.768077	0.800152	0.795767	0.781142	0.640434	0.655785	0.734531	0.692738	0.696888	0.653563	0.713745	0.869035	150.867	146.716	137.567	140.845	139.734	123.228
CS19-EGCB-BB2-X-EGCB-33	((((B104-1 x Tx714-B/B110 x FR2128-B)-12-4-B-B-B-B/SCR82-B)-B-B-1-B-B-B2-1-1-B15-B17-B17-B6-B7)/(Tx777/Tx775)-B5-12-2-2-1)	1NWD	Trial 1	7.66804	97.1651	76.0919	34.4053	72.1954	71.1617	0.592221	3.61845	44.8164	46.4687	48.1209	115.978	117.63	119.283	0.29764	0.286535	0.297095	0.300057	0.298915	0.268777	0.276481	0.295426	0.276971	0.278595	0.266264	0.271126	0.308505	0.823324	0.768875	0.80281	0.800201	0.784984	0.645385	0.662108	0.736814	0.689988	0.696692	0.655273	0.713052	0.87367	151.166	146.44	135.249	137.923	138.294	122.771
CS19-EGCB-BB2-X-EGCB-34	((((B104-1 x Tx714-B/B110 x FR2128-B)-12-4-B-B-B-B/SCR82-B)-B-B-1-B-B-B2-1-1-B15-B17-B17-B6-B7)/(Tx777/Tx775)-B5-12-2-2-B18)	1NWD	Trial 1	7.72753	93.4557	68.6244	33.6021	71.9257	70.3537	1.02808	3.77231	45.2392	47.0612	48.8832	115.593	117.415	119.237	0.297052	0.286026	0.296812	0.30006	0.29789	0.267912	0.275984	0.294716	0.276591	0.278499	0.266539	0.267405	0.309046	0.819257	0.765854	0.802054	0.801712	0.781131	0.641534	0.660482	0.733107	0.689509	0.696709	0.657022	0.693929	0.876041	148.816	144.837	136.527	139.316	137.102	121.199
CS19-EGCB-BB2-X-EGCB-36	((((B104-1 x Tx714-B/B110 x FR2128-B)-12-4-B-B-B-B/SCR82-B)-B-B-1-B-B-B2-1-1-B15-B17-B17-B6-B7)/(Tx777/Tx775)-B5-15-1-1-1)	1NWD	Trial 1	7.89967	97.7332	75.9138	36.8556	72.2484	71.2636	0.873904	2.79824	46.2606	48.859	51.4573	117.524	120.123	122.721	0.297073	0.286512	0.296556	0.298888	0.298209	0.268668	0.276462	0.296334	0.276436	0.279031	0.266645	0.268043	0.309202	0.81947	0.768233	0.798444	0.794411	0.779535	0.643072	0.661068	0.740083	0.68631	0.697911	0.654946	0.695057	0.876196	147.874	143.996	132.13	136.289	132.603	122.915
CS19-EGCB-BB2-X-EGCB-37	((((B104-1 x Tx714-B/B110 x FR2128-B)-12-4-B-B-B-B/SCR82-B)-B-B-1-B-B-B2-1-1-B15-B17-B17-B6-B7)/(Tx777/Tx775)-B5-19-1-1-1)	1NWD	Trial 1	6.74631	85.9686	67.7428	30.6298	69.555	68.8199	1.57859	3.81638	46.356	48.5903	50.8247	115.176	117.41	119.645	0.298171	0.289151	0.296762	0.298495	0.298583	0.269026	0.277294	0.294994	0.276122	0.278322	0.266136	0.269066	0.308776	0.8266	0.781969	0.800897	0.793235	0.785237	0.64847	0.669059	0.737108	0.688092	0.697241	0.655551	0.702498	0.873482	151.794	143.126	134.286	137.599	137.191	122.906
CS19-EGCB-BB2-X-EGCB-38	((((B104-1 x Tx714-B/B110 x FR2128-B)-12-4-B-B-B-B/SCR82-B)-B-B-1-B-B-B2-1-1-B15-B17-B17-B6-B7)/(Tx777/Tx775)-B5-25-1-1-1)	1NWD	Trial 1	8.23258	88.8261	68.5446	32.0437	70.4857	69.4632	1.39974	3.9577	45.6648	47.6195	49.5741	115.128	117.083	119.037	0.29719	0.286617	0.296185	0.299189	0.298002	0.268712	0.276343	0.295871	0.278113	0.279391	0.266741	0.272208	0.308428	0.820041	0.769068	0.797842	0.79509	0.781077	0.644656	0.661882	0.7405	0.696114	0.70091	0.657166	0.716877	0.87286	150.408	147.884	135.486	137.392	136.698	121.901
CS19-EGCB-BB2-X-EGCB-40	((((B104-1 x Tx714-B/B110 x FR2128-B)-12-4-B-B-B-B/SCR82-B)-B-B-1-B-B-B2-1-1-B15-B17-B17-B6-B7)/(Tx777/Tx775)-B5-38-2-1-1)	1NWD	Trial 1	7.09779	89.8919	71.2424	31.7709	70.6924	69.7056	1.40996	3.82757	45.5828	47.651	49.7191	115.288	117.357	119.425	0.297766	0.288146	0.296706	0.299587	0.298275	0.268789	0.276242	0.294995	0.277483	0.278871	0.266609	0.269024	0.308222	0.823794	0.776866	0.801201	0.798743	0.783464	0.645572	0.662631	0.737438	0.695422	0.699056	0.657209	0.702925	0.871363	148.839	145.101	134.952	137.918	137.495	123.913
CS19-EGCB-BB2-X-EGCB-41	((((B104-1 x Tx714-B/B110 x FR2128-B)-12-4-B-B-B-B/SCR82-B)-B-B-1-B-B-B2-1-1-B15-B17-B17-B6-B7)/(Tx777/Tx775)-B5-39-1-2-1)	1NWD	Trial 1	7.79733	90.1068	71.811	33.4189	72.7186	71.3785	0.453927	2.06994	48.4991	51.5932	54.6872	119.878	122.972	126.066	0.29761	0.288829	0.296462	0.299447	0.29808	0.267423	0.275246	0.29444	0.274555	0.277075	0.264619	0.267957	0.308364	0.822856	0.779729	0.799882	0.799	0.782211	0.638415	0.655631	0.729621	0.678381	0.686619	0.645252	0.693874	0.869887	148.982	142.976	134.484	138.716	136.951	118.488
CS19-EGCB-BB2-X-EGCB-46	((((B104-1 x Tx714-B/B110 x FR2128-B)-12-4-B-B-B-B/SCR82-B)-B-B-1-B-B-B2-1-1-B15-B17-B17-B6-B7)/(Tx778/Tx151)-B5-24-1-1-1-B9)	1NWD	Trial 1	8.08822	89.9371	71.9052	33.6687	69.8358	69.3151	0.396605	2.39675	49.1929	51.6928	54.1926	118.508	121.008	123.508	0.297965	0.287518	0.296365	0.299123	0.299069	0.268801	0.276481	0.295687	0.276035	0.279011	0.266492	0.269758	0.309023	0.824858	0.773846	0.798465	0.796167	0.785233	0.644486	0.662007	0.738329	0.685726	0.697355	0.654359	0.702685	0.873978	150.404	145.951	134.745	136.658	133.954	120.783
CS19-7ISO-506-X-779	((((B104-1 x Tx714-B-B)-23-1-B-B-B-B/(CML288/NC300)-B-9-B1-B-B-B)-B-B-1-1-B-B-B-B-1-B15-1-B21-B19)/Tx779)	1NWD	Trial 1	8.02367	85.255	66.2339	34.3351	71.9666	71.2073	0.37435	1.87235	49.5566	52.8944	56.2321	120.764	124.102	127.439	0.297294	0.286982	0.29667	0.299228	0.297852	0.269558	0.276912	0.295877	0.277052	0.27893	0.266813	0.270086	0.308127	0.820581	0.770867	0.800201	0.796891	0.781386	0.649108	0.664743	0.739625	0.690736	0.698149	0.657884	0.705539	0.868817	148.769	146.404	135.611	137.419	136.111	123.253
CS19-EGCB-CC3-X-EGCB-31	((((B104-1 x Tx714-B-B)-23-1-B-B-B-B/(CML288/NC300)-B-9-B1-B-B-B)-B-B-1-1-B-B-B-B-1-B15-1-B5-1-B20)/(CML 108/Mp715)/(A6 /Tzi 8)/(Tzi 18/Ki3)/(NC334/Hi27)-238-1-1-B11)	1NWD	Trial 1	7.16964	83.3364	60.5404	31.5575	71.3815	70.7456	0.703155	1.85158	51.2543	55.6081	59.9619	122	126.354	130.708	0.297248	0.287532	0.296606	0.299411	0.298592	0.269092	0.277127	0.29507	0.275888	0.279007	0.266031	0.267058	0.307507	0.820365	0.773894	0.800897	0.797302	0.784907	0.646817	0.666209	0.737335	0.685484	0.699167	0.653592	0.691484	0.866774	148.432	142.82	134.546	137.763	137.495	122.782
CS19-EGCB-CC3-X-EGCB-29	((((B104-1 x Tx714-B-B)-23-1-B-B-B-B/(CML288/NC300)-B-9-B1-B-B-B)-B-B-1-1-B-B-B-B-1-B15-1-B5-1-B20)/(CML 108/NC334)/(Tx740/CML 348)/(Tzi 18/Ki3)/(NC334/Hi27)-8-2-1-2)	1NWD	Trial 1	7.12295	96.8032	77.9606	35.5656	71.4508	70.7516	0.449092	1.62264	52.1167	56.3773	60.6379	122.868	127.129	131.39	0.296566	0.287825	0.296187	0.2991	0.298744	0.269226	0.276852	0.295893	0.277411	0.27906	0.265909	0.268404	0.307176	0.81614	0.773963	0.797628	0.794946	0.785187	0.647605	0.664481	0.739954	0.692603	0.698425	0.654386	0.69726	0.864972	147.561	145.448	134.361	135.969	135.657	121.51
CS19-EGCB-CC3-X-EGCB-50	((((B104-1 x Tx714-B-B)-23-1-B-B-B-B/(CML288/NC300)-B-9-B1-B-B-B)-B-B-1-1-B-B-B-B-1-B15-1-B5-1-B20)/(LAMA2002-22-1-B-B-B-B/LAMA2002-1-5-B-B-B-B)-2-1-B-1-1-1-B19-B18-B3-B23-B-B17-B17-B13)	1NWD	Trial 1	7.65828	86.0208	67.462	34.3543	72.216	71.1285	-0.317195	1.94659	48.1981	50.4068	52.6155	119.327	121.535	123.744	0.298463	0.287994	0.296798	0.299352	0.298739	0.269127	0.276563	0.294404	0.276204	0.278263	0.26626	0.269055	0.307351	0.828949	0.777472	0.803345	0.79851	0.786458	0.648043	0.665579	0.732977	0.687846	0.694697	0.654471	0.699215	0.86606	151.974	144.633	137.061	138.893	138.411	123.422
CS19-EGCB-CC3-X-EGCB-35	((((B104-1 x Tx714-B-B)-23-1-B-B-B-B/(CML288/NC300)-B-9-B1-B-B-B)-B-B-1-1-B-B-B-B-1-B15-1-B5-1-B20)/(Tx777/Tx775)-B5-12-2-1-1)	1NWD	Trial 1	7.6206	89.3771	69.3421	32.8453	72.0677	70.9976	1.00565	2.71239	46.845	49.7745	52.7041	117.843	120.772	123.702	0.298324	0.287246	0.296851	0.299286	0.298449	0.269194	0.277542	0.295615	0.276839	0.278436	0.26628	0.268156	0.30821	0.826977	0.772855	0.80282	0.798335	0.784686	0.648283	0.667801	0.738557	0.690592	0.696058	0.654536	0.696273	0.868829	150.945	145.082	136.461	139.782	137.951	124.554
CS19-EGCB-CC3-X-EGCB-34	((((B104-1 x Tx714-B-B)-23-1-B-B-B-B/(CML288/NC300)-B-9-B1-B-B-B)-B-B-1-1-B-B-B-B-1-B15-1-B5-1-B20)/(Tx777/Tx775)-B5-12-2-2-B18)	1NWD	Trial 1	7.03413	88.0019	66.8075	31.8132	73.2156	71.7351	0.838305	2.64875	46.2349	48.9967	51.7585	117.97	120.732	123.494	0.298086	0.287602	0.296592	0.298283	0.298362	0.268963	0.276361	0.2953	0.277376	0.279247	0.2665	0.27069	0.307234	0.8253	0.773675	0.800982	0.790575	0.783195	0.645343	0.663414	0.737686	0.692717	0.699228	0.657205	0.710062	0.865877	152.781	144.602	136.553	138.5	137.687	122.288
CS19-EGCB-CC3-X-EGCB-37	((((B104-1 x Tx714-B-B)-23-1-B-B-B-B/(CML288/NC300)-B-9-B1-B-B-B)-B-B-1-1-B-B-B-B-1-B15-1-B5-1-B20)/(Tx777/Tx775)-B5-19-1-1-1)	1NWD	Trial 1	7.80501	86.4747	68.6974	32.4351	72.2514	71.9604	1.07605	4.29057	43.0322	44.5876	46.1431	114.993	116.548	118.103	0.29733	0.287689	0.295867	0.299398	0.298251	0.268725	0.275503	0.295066	0.277811	0.279447	0.265859	0.269978	0.30582	0.82079	0.774034	0.797188	0.796573	0.782457	0.643744	0.658177	0.734792	0.693459	0.699607	0.652763	0.706586	0.859024	150.26	143.66	135.542	137.793	136.447	118.325
CS19-EGCB-CC3-X-EGCB-38	((((B104-1 x Tx714-B-B)-23-1-B-B-B-B/(CML288/NC300)-B-9-B1-B-B-B)-B-B-1-1-B-B-B-B-1-B15-1-B5-1-B20)/(Tx777/Tx775)-B5-25-1-1-1)	1NWD	Trial 1	8.26756	90.6547	70.9374	33.2552	71.4697	71.0563	0.981824	2.6428	47.019	50.0293	53.0395	118.075	121.086	124.096	0.297786	0.288217	0.296745	0.29998	0.298754	0.269167	0.2765	0.295412	0.276706	0.278965	0.266313	0.268944	0.308173	0.824221	0.777691	0.801144	0.800352	0.784854	0.646707	0.662941	0.737573	0.688272	0.697765	0.65486	0.700328	0.869303	150.286	144.767	133.962	137.624	136.22	121.882
CS19-EGCB-DD4-X-EGCB-31	((((B110/FR2128-B/B104-1/CML343)-B-B-11-B-B-B-B/LAMA2002-42-B-B-B)-B-B-B-B-B-1-B2-1-B22-B17-B4-B27)/(CML 108/Mp715)/(A6 /Tzi 8)/(Tzi 18/Ki3)/(NC334/Hi27)-238-1-1-B11)	1NWD	Trial 1	8.19693	86.5126	66.4098	30.9649	70.8951	70.0217	0.411746	2.60588	47.8765	50.1553	52.4341	117.898	120.177	122.456	0.2978	0.287977	0.296624	0.300319	0.299079	0.269312	0.276781	0.295153	0.27738	0.279419	0.265989	0.269744	0.307829	0.822365	0.774244	0.799278	0.800157	0.783821	0.646709	0.664922	0.737541	0.693444	0.700809	0.654199	0.704856	0.86866	149.306	142.887	132.216	134.16	133.926	119.307
CS19-EGCB-DD4-X-EGCB-30	((((B110/FR2128-B/B104-1/CML343)-B-B-11-B-B-B-B/LAMA2002-42-B-B-B)-B-B-B-B-B-1-B2-1-B22-B17-B4-B27)/(CML 108/NC334)/(Tx740/CML 348)/(Tzi 18/Ki3)/(NC334/Hi27)-23-2-1-1-B14)	1NWD	Trial 1	7.80917	96.3237	79.4309	36.053	72.8821	71.7658	0.958386	3.43571	44.3548	46.3731	48.3914	116.121	118.139	120.157	0.297514	0.286379	0.296034	0.299517	0.29862	0.268784	0.276302	0.29345	0.275665	0.277416	0.265313	0.267897	0.306658	0.821858	0.767831	0.797612	0.797996	0.784539	0.645099	0.661693	0.726945	0.683731	0.689789	0.649403	0.694038	0.859794	148.993	146.753	135.92	136.648	136.204	122.259
CS19-EGCB-DD4-X-EGCB-29	((((B110/FR2128-B/B104-1/CML343)-B-B-11-B-B-B-B/LAMA2002-42-B-B-B)-B-B-B-B-B-1-B2-1-B22-B17-B4-B27)/(CML 108/NC334)/(Tx740/CML 348)/(Tzi 18/Ki3)/(NC334/Hi27)-8-2-1-2)	1NWD	Trial 1	7.46048	95.7517	77.1997	36.4595	71.3792	71.1123	0.491789	2.96196	45.9647	47.9889	50.013	117.077	119.101	121.125	0.297566	0.287575	0.295749	0.299575	0.298151	0.268516	0.276751	0.295527	0.27676	0.278757	0.26596	0.270122	0.306681	0.822123	0.773014	0.795619	0.797084	0.781942	0.643947	0.663268	0.736203	0.688227	0.695609	0.653562	0.705164	0.862502	149.308	144.551	135.259	136.002	136.423	120.755
CS19-EGCB-DD4-X-EGCB-49	((((B110/FR2128-B/B104-1/CML343)-B-B-11-B-B-B-B/LAMA2002-42-B-B-B)-B-B-B-B-B-1-B2-1-B22-B17-B4-B27)/(LAMA2002-10-1-B/(CML288/NC300)-B-9-B1-B-B-B)-B-B-1-3-B-1-1-B3-B13-B2-B8-B6-B7)	1NWD	Trial 1	7.6792	92.7641	74.5562	34.2084	72.9376	71.9354	0.094484	1.87844	48.208	51.0108	53.8135	120.143	122.946	125.749	0.297313	0.288316	0.296179	0.299057	0.298034	0.268505	0.276108	0.295381	0.276551	0.278358	0.265449	0.268329	0.306542	0.820866	0.777389	0.797707	0.794731	0.781331	0.643767	0.659974	0.737868	0.688966	0.695741	0.65118	0.695946	0.86178	149.983	143.08	134.318	137.592	137.121	121.074
CS19-EGCB-DD4-X-EGCB-52	((((B110/FR2128-B/B104-1/CML343)-B-B-11-B-B-B-B/LAMA2002-42-B-B-B)-B-B-B-B-B-1-B2-1-B22-B17-B4-B27)/(LAMA2002-22-1-B-B-B-B/LAMA2002-10-1-B-B-B-B)-2-3-B-1-1-B-B17)	1NWD	Trial 1	7.69184	88.2627	68.7717	31.2869	73.9599	72.5298	0.290259	1.66498	49.3259	52.963	56.6001	121.856	125.493	129.13	0.298661	0.288207	0.297003	0.30002	0.29839	0.268509	0.276364	0.295134	0.276476	0.277916	0.265971	0.269592	0.307816	0.828071	0.777702	0.802633	0.800689	0.783617	0.644231	0.66341	0.735399	0.688407	0.693335	0.6523	0.703053	0.867531	149.03	143.327	135.835	138.688	139.678	121.671
CS19-EGCB-DD4-X-EGCB-50	((((B110/FR2128-B/B104-1/CML343)-B-B-11-B-B-B-B/LAMA2002-42-B-B-B)-B-B-B-B-B-1-B2-1-B22-B17-B4-B27)/(LAMA2002-22-1-B-B-B-B/LAMA2002-1-5-B-B-B-B)-2-1-B-1-1-1-B19-B18-B3-B23-B-B17-B17-B13)	1NWD	Trial 1	8.5623	84.3943	67.2252	33.9914	69.5253	68.9396	0.761674	3.09756	47.8516	49.9921	52.1327	116.791	118.932	121.072	0.297719	0.287998	0.296557	0.29974	0.298799	0.268508	0.275829	0.294676	0.276388	0.278196	0.265688	0.270432	0.307294	0.822944	0.775511	0.799942	0.798441	0.784614	0.643125	0.659298	0.733365	0.68771	0.69324	0.651993	0.708219	0.865226	150.485	144.36	134.268	135.811	135.889	119.065
CS19-EGCB-DD4-X-EGCB-34	((((B110/FR2128-B/B104-1/CML343)-B-B-11-B-B-B-B/LAMA2002-42-B-B-B)-B-B-B-B-B-1-B2-1-B22-B17-B4-B27)/(Tx777/Tx775)-B5-12-2-2-B18)	1NWD	Trial 1	7.91455	89.5049	69.7676	30.9027	74.239	72.3736	0.317939	2.57174	45.5765	47.795	50.0135	117.95	120.169	122.387	0.297679	0.288601	0.296656	0.299956	0.29836	0.26786	0.275267	0.294875	0.276645	0.278701	0.26556	0.269525	0.3083	0.822734	0.778887	0.801354	0.80001	0.782794	0.63991	0.656611	0.733086	0.687051	0.695479	0.651134	0.70398	0.873382	150.428	143.551	136.282	138.951	138.219	120.644
CS19-EGCB-DD4-X-EGCB-36	((((B110/FR2128-B/B104-1/CML343)-B-B-11-B-B-B-B/LAMA2002-42-B-B-B)-B-B-B-B-B-1-B2-1-B22-B17-B4-B27)/(Tx777/Tx775)-B5-15-1-1-1)	1NWD	Trial 1	7.72146	92.8774	72.9146	33.6591	72.6954	71.5533	0.377431	3.10913	45.247	47.0773	48.9077	116.8	118.631	120.461	0.297735	0.288025	0.295946	0.298949	0.297793	0.268477	0.275973	0.295388	0.276633	0.278603	0.266175	0.269743	0.30725	0.822667	0.776182	0.797423	0.795305	0.780835	0.643041	0.659804	0.736246	0.686074	0.695187	0.653108	0.704844	0.86634	149.53	144.078	136.503	137.812	138.98	122.059
CS19-EGCB-DD4-X-EGCB-37	((((B110/FR2128-B/B104-1/CML343)-B-B-11-B-B-B-B/LAMA2002-42-B-B-B)-B-B-B-B-B-1-B2-1-B22-B17-B4-B27)/(Tx777/Tx775)-B5-19-1-1-1)	1NWD	Trial 1	7.78563	88.0322	68.7374	31.6172	73.8887	72.0552	0.872525	2.88058	45.2421	47.7321	50.2221	117.297	119.787	122.277	0.297574	0.287333	0.296338	0.300076	0.298579	0.268093	0.275876	0.294639	0.276025	0.277826	0.26517	0.267122	0.308631	0.821485	0.771819	0.799258	0.800415	0.783817	0.641568	0.659413	0.730963	0.684817	0.692124	0.649267	0.692596	0.872701	149.916	146.147	135.292	136.107	137.145	119.928
CS19-EGCB-DD4-X-EGCB-38	((((B110/FR2128-B/B104-1/CML343)-B-B-11-B-B-B-B/LAMA2002-42-B-B-B)-B-B-B-B-B-1-B2-1-B22-B17-B4-B27)/(Tx777/Tx775)-B5-25-1-1-1)	1NWD	Trial 1	8.3377	90.2645	70.7415	31.74	72.2886	70.9892	0.72449	2.83664	46.3975	48.7648	51.132	117.387	119.754	122.121	0.298262	0.287846	0.296238	0.299629	0.298357	0.268948	0.276119	0.295594	0.276502	0.278388	0.26584	0.268933	0.308052	0.826093	0.775697	0.799469	0.798247	0.78341	0.646701	0.660553	0.73803	0.688566	0.695856	0.653378	0.699999	0.869548	150.941	145.262	136.389	138.546	138.56	121.95
CS19-EGCB-DD4-X-EGCB-41	((((B110/FR2128-B/B104-1/CML343)-B-B-11-B-B-B-B/LAMA2002-42-B-B-B)-B-B-B-B-B-1-B2-1-B22-B17-B4-B27)/(Tx777/Tx775)-B5-39-1-2-1)	1NWD	Trial 1	8.31702	86.8705	67.7772	33.1249	69.5485	68.6782	0.707113	2.65623	49.2037	51.7689	54.3342	117.882	120.447	123.012	0.296925	0.287063	0.295634	0.299669	0.298295	0.267177	0.275144	0.295005	0.276225	0.277899	0.266212	0.270126	0.306571	0.818183	0.770089	0.79537	0.797229	0.781428	0.636499	0.654265	0.734664	0.685861	0.691686	0.65368	0.7059	0.861874	149.585	143.937	134.463	136.48	135.561	116.155
CS19-EGCB-DD4-X-EGCB-42	((((B110/FR2128-B/B104-1/CML343)-B-B-11-B-B-B-B/LAMA2002-42-B-B-B)-B-B-B-B-B-1-B2-1-B22-B17-B4-B27)/(Tx778/Tx151)-B5-04-1-3-1)	1NWD	Trial 1	8.15794	94.344	74.8622	34.2315	73.028	71.9479	0.613206	1.93694	49.0675	52.8447	56.6219	121.015	124.793	128.57	0.296608	0.286297	0.295791	0.299004	0.298412	0.268713	0.276528	0.295098	0.276541	0.278425	0.265557	0.268474	0.307885	0.81584	0.766663	0.795215	0.794081	0.781887	0.643414	0.661339	0.73205	0.685349	0.69431	0.650035	0.696102	0.867752	147.528	142.997	133.465	134.181	135.063	122.084
CS19-EGCB-DD4-X-EGCB-45	((((B110/FR2128-B/B104-1/CML343)-B-B-11-B-B-B-B/LAMA2002-42-B-B-B)-B-B-B-B-B-1-B2-1-B22-B17-B4-B27)/(Tx778/Tx151)-B5-12-2-1)	1NWD	Trial 1	7.27766	88.5402	79.3169	31.8103	74.2148	72.7204	0.372139	2.85804	44.5652	46.5765	48.5878	117.286	119.297	121.308	0.297249	0.287955	0.295974	0.299829	0.299026	0.268546	0.276105	0.294995	0.276203	0.279482	0.26602	0.269115	0.308712	0.82009	0.77604	0.797615	0.799887	0.786675	0.645691	0.662489	0.733153	0.686442	0.700595	0.653798	0.699374	0.874227	149.654	145.547	135.792	137.99	137.412	122.673
CS19-EGCB-DD4-X-EGCB-46	((((B110/FR2128-B/B104-1/CML343)-B-B-11-B-B-B-B/LAMA2002-42-B-B-B)-B-B-B-B-B-1-B2-1-B22-B17-B4-B27)/(Tx778/Tx151)-B5-24-1-1-1-B9)	1NWD	Trial 1	8.20652	91.1871	72.051	32.7514	72.9591	71.8474	0.017559	1.43693	50.6588	54.1815	57.7042	122.506	126.029	129.552	0.296558	0.286158	0.295519	0.299016	0.297927	0.267939	0.275635	0.294816	0.276241	0.278015	0.265612	0.268254	0.306784	0.814843	0.764816	0.793469	0.792911	0.778938	0.638019	0.657077	0.731948	0.685792	0.691432	0.649467	0.695711	0.862409	147.647	143.619	132.602	134.42	134.671	118.493
CS19-EGCB-DD4-X-EGCB-47	((((B110/FR2128-B/B104-1/CML343)-B-B-11-B-B-B-B/LAMA2002-42-B-B-B)-B-B-B-B-B-1-B2-1-B22-B17-B4-B27)/(Tx778/Tx151)-B5-25-1-2-1)	1NWD	Trial 1	6.61963	91.0752	71.2413	33.2254	73.3396	72.3834	0.03974	2.17855	46.537	48.8747	51.2125	118.92	121.258	123.596	0.29756	0.286991	0.296056	0.298898	0.298195	0.268396	0.275958	0.294739	0.275782	0.278331	0.265222	0.268472	0.307932	0.821338	0.769656	0.796325	0.79342	0.780152	0.640627	0.657603	0.731762	0.683982	0.694742	0.650049	0.698455	0.868985	148.514	142.854	132.804	135.43	134.877	118.564
CS19-7ISO-509-X-779	((((CML285/B104)-B-4-B-B-B-B-B-B/LAMA2002-58-3-B-B-B)-B-2-B-B-2-B16-B11)/Tx779)	1NWD	Trial 1	8.24239	86.0216	66.7658	32.5458	73.3518	72.3443	0.08277	0.758933	61.2276	68.6223	76.017	133.572	140.967	148.361	0.297928	0.286432	0.296948	0.299799	0.298268	0.268976	0.276412	0.295074	0.276692	0.278244	0.266101	0.269011	0.307032	0.825762	0.769077	0.803648	0.800126	0.784031	0.646673	0.663555	0.735562	0.690522	0.694137	0.653411	0.697211	0.859303	150.668	147.04	137.05	137.417	135.684	119.642
CS19-7ISO-516-X-779	(((B73 Oleic/Tx903)/(Tx772/Tx906)A-8-2-1-B-B-B13)/Tx779)	1NWD	Trial 1	7.24933	81.8272	65.7721	30.1096	70.4305	69.1663	0.748474	2.30481	50.0672	53.2798	56.4925	119.233	122.446	125.659	0.297642	0.288416	0.296127	0.298931	0.298401	0.268199	0.27593	0.294252	0.276497	0.278249	0.265617	0.270434	0.307563	0.823092	0.778556	0.798068	0.794319	0.78387	0.642473	0.661614	0.730626	0.68839	0.692476	0.651659	0.708858	0.866305	149.873	144.488	134.375	137.555	138.786	119.437
CS19-7ISO-503-X-779	(((B73 Oleic/Tx903)/(Tx772/Tx906)-CS10#Group4B-10#-4#-1-1-B-B6)/Tx779)	1NWD	Trial 1	7.64288	90.0791	73.4845	29.6041	73.1548	71.4912	0.280201	2.53846	46.5307	48.7448	50.9589	118.022	120.236	122.45	0.298409	0.286808	0.2959	0.29927	0.298632	0.269357	0.277318	0.295472	0.276228	0.278659	0.266254	0.26854	0.308292	0.827036	0.769266	0.796473	0.795691	0.783486	0.647738	0.666975	0.738151	0.686751	0.696311	0.655292	0.698925	0.87125	150.823	145.658	133.654	135.822	135.022	121.506
CS19-EGCB-52-X-7169	(((LAMA2002-22-1-B-B-B-B/LAMA2002-10-1-B-B-B-B)-2-3-B-1-1-B-B17)/GP7169GTCBLLRW (glyphosate+liberty link+corn borer+root worm)???-B18-B19)	1NWD	Trial 1	7.30898	90.6552	72.2397	33.1811	71.2408	69.9851	3.72549	4.95241	39.0583	43.1336	47.2088	109.043	113.119	117.194	0.297	0.288407	0.296391	0.29987	0.298526	0.268359	0.276219	0.295935	0.2764	0.279023	0.266322	0.269584	0.307481	0.819206	0.778238	0.798925	0.797953	0.78286	0.641643	0.659227	0.738521	0.686698	0.697946	0.655499	0.705902	0.867049	148.851	145.767	133.546	135.289	134.242	118.583
CS19-EGCB-50-X-DD4	(((LAMA2002-22-1-B-B-B-B/LAMA2002-1-5-B-B-B-B)-2-1-B-1-1-1-B19-B18-B3-B23-B-B17-B17-B13)/((B110/FR2128-B/B104-1/CML343)-B-B-11-B-B-B-B/LAMA2002-42-B-B-B)-B-B-B-B-B-1-B2-1-B22-B17-B4-B20-B11)	1NWD	Trial 1	8.63401	84.7123	67.0399	33.2617	70.4588	69.6892	0.841193	2.49815	48.8251	51.8427	54.8603	118.514	121.532	124.55	0.297747	0.287942	0.297003	0.299698	0.298253	0.26848	0.276537	0.295119	0.275814	0.278609	0.266053	0.26967	0.308	0.822645	0.774533	0.8022	0.798035	0.781756	0.642513	0.661299	0.734835	0.684674	0.696099	0.654203	0.70432	0.86908	149.643	143.277	132.202	134.806	134.539	119.031
CS19-7ISO-420-X-779	(((LH195//LAMA2002-58-3-B-B-B-B-B-B-B18)-B3-2-1-1)/Tx779)	1NWD	Trial 1	8.04695	88.9789	69.5624	33.9353	71.4485	71.0979	1.32342	3.20435	45.3589	48.0172	50.6754	116.457	119.115	121.773	0.296927	0.28612	0.296064	0.299142	0.298194	0.268651	0.276755	0.296523	0.277869	0.280079	0.266611	0.270505	0.307512	0.818372	0.766387	0.797914	0.796024	0.781856	0.643168	0.662144	0.74117	0.692062	0.699472	0.653652	0.706714	0.866551	148.408	144.308	134.983	136.171	136.112	120.339
CS19-7ISO-410-X-779	(((LH195//LAMA2002-58-3-B-B-B-B-B-B-B18)-B3-2-2-1)/Tx779)	1NWD	Trial 1	7.04371	82.1807	65.2658	32.0221	72.5948	71.502	1.13825	2.48595	47.4052	51.1152	54.8252	118.907	122.617	126.327	0.297493	0.288144	0.296199	0.29927	0.298293	0.2687	0.27648	0.294643	0.276624	0.278176	0.26579	0.269474	0.307702	0.820546	0.775401	0.797933	0.796911	0.78209	0.643704	0.661557	0.732857	0.688641	0.693616	0.652591	0.703932	0.866246	148.835	143.64	133.373	136.834	137.02	118.633
CS19-EGCB-35-X-DD4	(((Tx777/Tx775)-B5-12-2-1-1)/((B110/FR2128-B/B104-1/CML343)-B-B-11-B-B-B-B/LAMA2002-42-B-B-B)-B-B-B-B-B-1-B2-1-B22-B17-B4-B20-B11)	1NWD	Trial 1	8.11286	91.8483	71.5858	31.5175	72.2381	70.8364	0.337055	2.63587	46.9556	49.1306	51.3056	117.792	119.967	122.142	0.296944	0.288391	0.296825	0.300249	0.29883	0.269026	0.276538	0.29549	0.276789	0.278583	0.265787	0.269773	0.307696	0.817545	0.776571	0.800491	0.80004	0.785024	0.645576	0.662565	0.738555	0.689976	0.696223	0.652644	0.705279	0.866578	148.591	143.371	131.876	135.378	135.154	118.684
CS19-EGCB-35-X-195	(((Tx777/Tx775)-B5-12-2-1-1)/LH195RR)	1NWD	Trial 1	8.10487	90.3437	70.3608	30.1204	69.5152	68.2653	1.15826	4.11854	46.8455	48.5345	50.2236	115.111	116.8	118.489	0.296766	0.287965	0.296515	0.299453	0.298548	0.269324	0.276832	0.29593	0.277193	0.279322	0.266992	0.271963	0.308634	0.81717	0.773777	0.798734	0.795309	0.782771	0.646284	0.66287	0.740136	0.693118	0.701225	0.659214	0.716517	0.874376	149.364	144.866	131.894	134.453	134.333	122.177
CS19-EGCB-33-X-DD4	(((Tx777/Tx775)-B5-12-2-2-1)/((B110/FR2128-B/B104-1/CML343)-B-B-11-B-B-B-B/LAMA2002-42-B-B-B)-B-B-B-B-B-1-B2-1-B22-B17-B4-B20-B11)	1NWD	Trial 1	8.40263	85.5769	68.1624	31.4989	72.7985	71.7491	0.293458	3.15769	44.9756	46.7213	48.467	116.725	118.47	120.216	0.297859	0.288828	0.297181	0.300244	0.298182	0.268183	0.275114	0.294573	0.276293	0.278082	0.265507	0.27021	0.307191	0.823574	0.781337	0.805058	0.802697	0.782826	0.64202	0.656083	0.732112	0.687452	0.693643	0.651167	0.705102	0.864582	150.516	144.816	136.621	138.962	139.093	120.435
CS19-EGCB-36-X-7169	(((Tx777/Tx775)-B5-15-1-1-1)/GP7169GTCBLLRW (glyphosate+liberty link+corn borer+root worm)???-B18-B19)	1NWD	Trial 1	9.00338	95.2245	77.0425	36.0965	71.7366	70.4642	3.52424	4.61583	39.1346	43.715	48.2955	109.599	114.179	118.76	0.297345	0.287625	0.295737	0.299098	0.298591	0.267983	0.275487	0.295335	0.276525	0.278507	0.265778	0.268239	0.30786	0.820042	0.772202	0.794363	0.793158	0.781462	0.637333	0.653713	0.733302	0.685517	0.695219	0.653542	0.700689	0.868316	149.58	143.019	131.994	132.831	133.646	119.004
CS19-EGCB-37-X-7169	(((Tx777/Tx775)-B5-19-1-1-1)/GP7169GTCBLLRW (glyphosate+liberty link+corn borer+root worm)???-B18-B19)	1NWD	Trial 1	7.56654	84.285	69.6852	33.875	71.1031	70.2066	1.76192	3.33485	45.729	48.9077	52.0865	115.936	119.114	122.293	0.297052	0.285157	0.296059	0.299635	0.298975	0.268174	0.277397	0.295375	0.276529	0.279	0.265882	0.267996	0.308261	0.818343	0.760573	0.797429	0.798135	0.78525	0.64212	0.666535	0.736472	0.688124	0.698169	0.652158	0.696953	0.872306	148.662	146.53	136.734	137.471	136.332	120.485
CS19-EGCB-40-X-CC3	(((Tx777/Tx775)-B5-38-2-1-1)/((B104-1 x Tx714-B-B)-23-1-B-B-B-B/(CML288/NC300)-B-9-B1-B-B-B)-B-B-1-1-B-B-B-B-1-B15-1-B5-B15)	1NWD	Trial 1	7.65266	89.7222	67.2036	32.8774	72.3765	71.0652	1.084	2.33299	48.605	52.6082	56.6114	119.67	123.673	127.677	0.298571	0.289227	0.296152	0.299996	0.298681	0.268747	0.276701	0.294616	0.27569	0.278114	0.265457	0.267796	0.307708	0.828593	0.782519	0.797971	0.801205	0.786667	0.644966	0.663626	0.73335	0.684708	0.694123	0.652468	0.695693	0.867144	151.19	143.163	133.119	138.053	136.47	121.847
CS19-EGCB-40-X-DD4	(((Tx777/Tx775)-B5-38-2-1-1)/((B110/FR2128-B/B104-1/CML343)-B-B-11-B-B-B-B/LAMA2002-42-B-B-B)-B-B-B-B-B-1-B2-1-B22-B17-B4-B20-B11)	1NWD	Trial 1	6.90473	84.5119	64.5426	29.0299	72.2775	71.3834	1.27033	3.04858	45.48	48.2918	51.1036	116.863	119.675	122.487	0.29758	0.287891	0.295773	0.298724	0.298253	0.268251	0.276239	0.29523	0.276582	0.278466	0.265695	0.268605	0.308189	0.823273	0.776186	0.797184	0.794898	0.784172	0.643404	0.664073	0.735632	0.687237	0.69408	0.651167	0.700169	0.871174	151.143	145.433	136.952	138.724	137.809	121.859
CS19-EGCB-41-X-EGCB-CC3	(((Tx777/Tx775)-B5-39-1-2-1)/((B104-1 x Tx714-B-B)-23-1-B-B-B-B/(CML288/NC300)-B-9-B1-B-B-B)-B-B-1-1-B-B-B-B-1-B15-1-B5-1-B20)	1NWD	Trial 1	8.04649	85.5495	67.3951	33.3949	71.5655	70.2868	0.322808	1.16071	57.6887	63.656	69.6232	127.975	133.943	139.91	0.29759	0.287651	0.295927	0.299039	0.298289	0.269354	0.276839	0.295668	0.275979	0.278527	0.266156	0.268421	0.308047	0.822286	0.774276	0.797706	0.795055	0.783838	0.649294	0.665758	0.74095	0.686659	0.69583	0.653495	0.697169	0.867942	149.044	146.449	137.364	138.063	138.56	123.744
CS19-7ISO-712-X-779	(((Tzi 18/Ki3)/(NC334/Hi27)/(CML 108/Mp715)/(A6 /Tzi 8)-19-3-1-1-B14)/Tx779)	1NWD	Trial 1	7.21019	90.0565	67.7836	35.6322	73.8875	72.323	1.50165	2.52265	47.0146	51.9117	56.8089	119.338	124.235	129.132	0.298186	0.28807	0.2963	0.299654	0.29864	0.26901	0.276885	0.295002	0.276458	0.278526	0.265994	0.27025	0.307306	0.826525	0.776848	0.799857	0.798783	0.785085	0.646357	0.664326	0.73445	0.689486	0.697177	0.655124	0.708641	0.864706	150.747	143.532	134.958	138.128	137.24	122.613
CS19-7ISO-604-X-779	((GP474?BGTCBLL (glyphosate+liberty link+corn borer)-1-B16)/Tx779)	1NWD	Trial 1	7.67392	83.7152	65.9315	30.1938	71.1956	70.1093	0.856078	2.70349	47.6931	50.3996	53.1061	117.802	120.509	123.215	0.297198	0.286762	0.2964	0.298752	0.298089	0.269943	0.277521	0.295229	0.276114	0.279071	0.266277	0.265969	0.308362	0.820622	0.769493	0.799986	0.794188	0.78217	0.652585	0.670584	0.738715	0.687583	0.69931	0.654926	0.686061	0.871147	148.687	142.75	134.099	136.777	136.453	123.389
CS19-EGCB-474-X-EGCB-31	((GP474GT-1-B15)/(CML 108/Mp715)/(A6 /Tzi 8)/(Tzi 18/Ki3)/(NC334/Hi27)-238-1-1-B11)	1NWD	Trial 1	8.02697	84.0581	67.315	26.2961	67.8731	67.9264	1.23577	3.61313	47.7841	49.8872	51.9904	115.71	117.814	119.917	0.298263	0.286882	0.296518	0.299423	0.29772	0.269291	0.277183	0.295817	0.276439	0.279473	0.266435	0.268718	0.307514	0.825931	0.769332	0.799476	0.797057	0.779823	0.647202	0.666489	0.738032	0.686925	0.698396	0.653511	0.69895	0.866422	149.734	144.356	134.703	136.137	133.824	120.5
CS19-EGCB-474-X-EGCB-30	((GP474GT-1-B15)/(CML 108/NC334)/(Tx740/CML 348)/(Tzi 18/Ki3)/(NC334/Hi27)-23-2-1-1-B14)	1NWD	Trial 1	8.49935	87.9736	68.9226	31.9556	70.1289	68.9332	0.552971	2.85666	48.3779	50.5483	52.7188	117.311	119.482	121.652	0.297417	0.287256	0.296373	0.299206	0.298656	0.269201	0.276877	0.295105	0.276087	0.278716	0.265821	0.267897	0.307624	0.821652	0.771771	0.799874	0.796546	0.784981	0.647437	0.664804	0.736408	0.686505	0.697645	0.653689	0.695362	0.866682	149.203	144.199	135.105	137.071	135.465	123.278
CS19-EGCB-474-X-EGCB-29	((GP474GT-1-B15)/(CML 108/NC334)/(Tx740/CML 348)/(Tzi 18/Ki3)/(NC334/Hi27)-8-2-1-2)	1NWD	Trial 1	8.31271	91.9833	73.8742	33.5708	69.9001	68.9317	0.646302	2.85445	48.3978	50.6622	52.9265	117.33	119.594	121.858	0.297247	0.28957	0.295272	0.299517	0.298501	0.2682	0.275611	0.295694	0.276264	0.278329	0.265574	0.268571	0.307813	0.819323	0.781959	0.791683	0.796679	0.782969	0.64085	0.65698	0.736562	0.684254	0.693417	0.651963	0.70012	0.869321	149.207	142.028	129.933	132.501	133.497	117.392
CS19-EGCB-474-X-EGCB-52	((GP474GT-1-B15)/(LAMA2002-22-1-B-B-B-B/LAMA2002-10-1-B-B-B-B)-2-3-B-1-1-B-B17)	1NWD	Trial 1	8.21	88.3825	69.2822	30.6961	70.1033	69.1182	0.496214	2.22083	50.1408	53.04	55.9392	119.259	122.158	125.057	0.297613	0.287367	0.296605	0.29877	0.299361	0.269183	0.277613	0.295439	0.276422	0.278928	0.26609	0.268429	0.308503	0.822045	0.772329	0.799166	0.794104	0.787523	0.646553	0.667707	0.740715	0.690159	0.699859	0.655702	0.69994	0.872781	147.905	143.58	131.696	134.336	135.125	119.748
CS19-EGCB-474-X-EGCB-50	((GP474GT-1-B15)/(LAMA2002-22-1-B-B-B-B/LAMA2002-1-5-B-B-B-B)-2-1-B-1-1-1-B19-B18-B3-B23-B-B17-B17-B13)	1NWD	Trial 1	9.02611	86.5473	69.6354	31.944	69.8046	68.5281	0.856328	3.03677	48.3876	50.6807	52.9738	116.916	119.209	121.502	0.297863	0.289246	0.296549	0.299744	0.298716	0.267975	0.275182	0.295353	0.276173	0.277559	0.265378	0.267834	0.308355	0.824179	0.782091	0.799749	0.798188	0.785415	0.641949	0.657947	0.736924	0.686808	0.692013	0.650963	0.696047	0.872729	150.616	144.609	131.323	135.529	134.139	119.599
CS19-EGCB-474-X-EGCB-33	((GP474GT-1-B15)/(Tx777/Tx775)-B5-12-2-2-1)	1NWD	Trial 1	8.23245	82.6424	64.4543	29.5803	68.8896	68.3052	1.60046	4.49681	46.1109	47.8372	49.5635	114.416	116.142	117.869	0.297534	0.287783	0.29673	0.299811	0.298237	0.268999	0.276432	0.295207	0.27644	0.278811	0.265973	0.2702	0.308034	0.821942	0.772861	0.800218	0.798086	0.781318	0.644961	0.662483	0.736842	0.688841	0.69819	0.654519	0.708635	0.871347	150.402	144.73	132.649	134.22	134.199	119.88
CS19-EGCB-474-X-EGCB-34	((GP474GT-1-B15)/(Tx777/Tx775)-B5-12-2-2-B18)	1NWD	Trial 1	8.33451	84.856	65.9345	29.2494	70.4333	69.8709	0.541165	2.67473	47.8914	50.2349	52.5784	117.762	120.106	122.449	0.297447	0.289559	0.296688	0.299843	0.298294	0.269066	0.276565	0.295798	0.276677	0.278766	0.265688	0.269064	0.308003	0.821147	0.784258	0.79991	0.798773	0.782702	0.646434	0.663989	0.73819	0.686581	0.693449	0.649701	0.699761	0.86776	149.595	144.289	132.276	135.86	135.5	120.909
CS19-EGCB-474-X-EGCB-37	((GP474GT-1-B15)/(Tx777/Tx775)-B5-19-1-1-1)	1NWD	Trial 1	7.49911	88.9818	71.7813	30.9337	70.8855	69.5961	1.84477	3.49661	45.9007	48.9277	51.9546	115.497	118.524	121.551	0.298616	0.287759	0.295845	0.298545	0.298033	0.268099	0.275868	0.294405	0.274635	0.278134	0.263873	0.266128	0.306646	0.828834	0.774938	0.797727	0.793789	0.782561	0.642537	0.659818	0.729978	0.678442	0.692869	0.643585	0.688331	0.862835	152.559	144.765	136.901	138.226	136.06	119.466
CS19-EGCB-474-X-EGCB-38	((GP474GT-1-B15)/(Tx777/Tx775)-B5-25-1-1-1)	1NWD	Trial 1	8.94954	90.7875	72.9912	31.7211	67.7206	67.5122	1.28839	3.52122	48.3207	50.56	52.7993	115.833	118.072	120.311	0.297409	0.286699	0.29617	0.298534	0.297913	0.268593	0.276789	0.295984	0.276968	0.279061	0.265511	0.267893	0.307474	0.820063	0.767977	0.797946	0.792555	0.780059	0.642855	0.662581	0.737778	0.689138	0.698706	0.651394	0.697168	0.866168	148.521	144.218	133.992	137.043	135.406	119.696
CS19-EGCB-474-X-EGCB-40	((GP474GT-1-B15)/(Tx777/Tx775)-B5-38-2-1-1)	1NWD	Trial 1	7.52957	85.409	67.832	32.6497	69.1462	68.2164	0.838657	3.75569	47.4883	49.2024	50.9165	115.705	117.419	119.133	0.297206	0.287492	0.295723	0.299088	0.297668	0.268528	0.276128	0.294775	0.276225	0.27882	0.265539	0.268694	0.307196	0.82095	0.773169	0.795898	0.795127	0.780172	0.643877	0.660892	0.733086	0.68511	0.695276	0.649435	0.698633	0.86317	149.765	144.129	135.977	137.144	136.394	122.462
CS19-EGCB-474-X-EGCB-41	((GP474GT-1-B15)/(Tx777/Tx775)-B5-39-1-2-1)	1NWD	Trial 1	7.88894	84.5106	66.1827	29.6579	69.1038	68.1795	0.509359	2.4063	50.3854	53.0212	55.6571	118.565	121.201	123.837	0.297683	0.287279	0.295997	0.298897	0.297986	0.267831	0.275855	0.295349	0.276306	0.278554	0.265691	0.268524	0.307544	0.82233	0.771743	0.796315	0.795149	0.781451	0.639769	0.660286	0.73613	0.685643	0.693869	0.650477	0.698956	0.865911	149.757	144.963	133.929	135.99	134.877	118.697
CS19-EGCB-474-X-EGCB-45	((GP474GT-1-B15)/(Tx778/Tx151)-B5-12-2-1)	1NWD	Trial 1	8.09704	88.6168	71.84	30.5624	69.965	68.7229	0.256716	3.43046	47.5989	49.1744	50.7498	116.322	117.897	119.473	0.297458	0.286531	0.297246	0.300345	0.298851	0.268629	0.277106	0.295675	0.276589	0.278914	0.265992	0.266864	0.308671	0.82303	0.768739	0.804299	0.803076	0.786271	0.645465	0.667435	0.73997	0.689809	0.698095	0.653096	0.689361	0.871069	148.816	145.576	133.65	135.429	133.682	117.888
CS19-EGCB-7169-X-EGCB-30	((GP7169GTCBLLRW (glyphosate+liberty link+corn borer+root worm)???-1-B21)/(CML 108/NC334)/(Tx740/CML 348)/(Tzi 18/Ki3)/(NC334/Hi27)-23-2-1-1-B14)	1NWD	Trial 1	7.61958	91.4029	72.6252	32.7988	68.5078	68.0623	2.48004	3.73655	46.0067	49.986	53.9653	114.069	118.048	122.028	0.297609	0.288309	0.295978	0.298889	0.298264	0.269128	0.276452	0.295629	0.276576	0.278627	0.266008	0.268703	0.307189	0.821471	0.776534	0.797746	0.793793	0.781811	0.644845	0.660445	0.733698	0.685509	0.69272	0.652621	0.697818	0.864304	149.685	144.764	136.423	136.096	135.262	118.824
CS19-EGCB-7169-X-EGCB-29	((GP7169GTCBLLRW (glyphosate+liberty link+corn borer+root worm)???-1-B21)/(CML 108/NC334)/(Tx740/CML 348)/(Tzi 18/Ki3)/(NC334/Hi27)-8-2-1-2)	1NWD	Trial 1	8.34893	92.1163	74.0586	34.0086	69.7406	68.7655	1.89156	3.34386	47.0507	50.4935	53.9363	115.816	119.259	122.702	0.297107	0.287617	0.296108	0.299038	0.29901	0.268831	0.276617	0.295358	0.276328	0.278331	0.26637	0.267889	0.308556	0.819222	0.77317	0.796246	0.794941	0.783604	0.643435	0.660937	0.736007	0.686886	0.696122	0.656357	0.697119	0.872876	148.527	144.641	131.877	134.328	133.507	118.204
CS19-EGCB-7169-X-EGCB-50	((GP7169GTCBLLRW (glyphosate+liberty link+corn borer+root worm)???-1-B21)/(LAMA2002-22-1-B-B-B-B/LAMA2002-1-5-B-B-B-B)-2-1-B-1-1-1-B19-B18-B3-B23-B-B17-B17-B13)	1NWD	Trial 1	8.30266	89.3486	71.2772	30.6845	71.2982	69.6223	0.812199	3.0039	47.3688	49.6501	51.9314	116.991	119.272	121.554	0.297723	0.287838	0.296495	0.300076	0.298281	0.268612	0.276725	0.295447	0.276877	0.279516	0.266921	0.268871	0.307143	0.823569	0.775398	0.800892	0.801302	0.784177	0.646014	0.665443	0.735467	0.688157	0.698471	0.656228	0.700302	0.865497	152.551	148.187	136.786	138.252	137.492	120.179
CS19-EGCB-7169-X-EGCB-35	((GP7169GTCBLLRW (glyphosate+liberty link+corn borer+root worm)???-1-B21)/(Tx777/Tx775)-B5-12-2-1-1)	1NWD	Trial 1	8.39998	90.0916	72.5837	34.2137	69.993	68.7833	1.40011	3.82065	46.5215	48.5871	50.6528	115.305	117.37	119.436	0.297216	0.28713	0.296005	0.299569	0.298272	0.269055	0.276314	0.295425	0.277613	0.278122	0.266373	0.269626	0.306321	0.819879	0.770205	0.796807	0.795414	0.780811	0.644118	0.658339	0.734361	0.691504	0.692273	0.654647	0.704734	0.86124	149.45	143.124	133.977	135.501	137.141	119.298
CS19-EGCB-7169-X-EGCB-33	((GP7169GTCBLLRW (glyphosate+liberty link+corn borer+root worm)???-1-B21)/(Tx777/Tx775)-B5-12-2-2-1)	1NWD	Trial 1	8.01469	85.9893	67.5135	31.1459	69.4304	69.1536	1.71207	3.76699	45.9802	48.4133	50.8465	115.134	117.567	120	0.297763	0.286896	0.29643	0.299583	0.298619	0.268731	0.27679	0.296636	0.277683	0.279663	0.267274	0.270982	0.308447	0.82256	0.768147	0.798367	0.796143	0.78346	0.644006	0.66424	0.743748	0.695321	0.702752	0.660697	0.712273	0.873258	150.379	144.502	132.334	133.799	135.743	119.116
CS19-EGCB-7169-X-EGCB-34	((GP7169GTCBLLRW (glyphosate+liberty link+corn borer+root worm)???-1-B21)/(Tx777/Tx775)-B5-12-2-2-B18)	1NWD	Trial 1	7.98243	83.5424	65.3535	29.4405	70.7106	69.6993	1.86387	4.26846	44.6631	46.7424	48.8218	114.362	116.442	118.521	0.297212	0.28743	0.296498	0.299553	0.298767	0.267935	0.276013	0.29488	0.276251	0.278181	0.264748	0.267908	0.308131	0.818886	0.771801	0.799737	0.797114	0.784278	0.640331	0.659314	0.730441	0.683781	0.691576	0.646594	0.696189	0.870301	148.024	142.996	133.662	136.978	136.614	121.404
CS19-EGCB-7169-X-EGCB-38	((GP7169GTCBLLRW (glyphosate+liberty link+corn borer+root worm)???-1-B21)/(Tx777/Tx775)-B5-25-1-1-1)	1NWD	Trial 1	8.57278	91.4264	71.204	31.2979	68.4087	67.9281	2.99418	4.86704	44.0874	46.7571	49.4269	112.016	114.685	117.355	0.297238	0.28791	0.29579	0.298833	0.297999	0.268923	0.275725	0.295655	0.27769	0.279005	0.266404	0.270083	0.307112	0.818777	0.773764	0.7957	0.793275	0.781179	0.644535	0.659137	0.738488	0.693403	0.697865	0.656476	0.707669	0.866214	149.761	143.631	135.073	136.76	136.454	121.018
CS19-EGCB-7169-X-EGCB-40	((GP7169GTCBLLRW (glyphosate+liberty link+corn borer+root worm)???-1-B21)/(Tx777/Tx775)-B5-38-2-1-1)	1NWD	Trial 1	8.5991	87.4811	69.3205	31.9997	69.2426	68.6467	1.83032	3.41442	47.0452	50.2015	53.3579	115.692	118.848	122.005	0.297577	0.288727	0.295857	0.299339	0.298335	0.268432	0.2758	0.29557	0.276471	0.2784	0.265882	0.268763	0.308091	0.821272	0.778304	0.796001	0.79588	0.782107	0.642993	0.660592	0.737371	0.686766	0.693748	0.651932	0.700513	0.870417	148.757	142.424	133.751	135.4	134.874	120.226
CS19-EGCB-7169-X-EGCB-41	((GP7169GTCBLLRW (glyphosate+liberty link+corn borer+root worm)???-1-B21)/(Tx777/Tx775)-B5-39-1-2-1)	1NWD	Trial 1	8.29479	86.6886	68.3516	32.7826	69.8128	68.8483	2.91908	4.37147	43.4302	46.8728	50.3154	112.279	115.721	119.164	0.297664	0.288186	0.295701	0.299336	0.298947	0.267229	0.275153	0.294605	0.275992	0.278004	0.26502	0.269889	0.309753	0.822269	0.775699	0.794899	0.796063	0.785348	0.63753	0.654616	0.729452	0.682959	0.691518	0.649132	0.707428	0.87919	151.119	143.508	133.558	136.491	137.164	118.88
CS19-EGCB-7169-X-EGCB-43	((GP7169GTCBLLRW (glyphosate+liberty link+corn borer+root worm)???-1-B21)/(Tx778/Tx151)-B5-04-1-B3-1-B8)	1NWD	Trial 1	8.32716	92.966	73.218	33.1678	72.5727	71.7747	1.34396	3.2513	44.5665	47.188	49.8094	116.341	118.963	121.584	0.298779	0.287881	0.296099	0.298913	0.298282	0.26813	0.275858	0.294398	0.275602	0.277971	0.265364	0.267374	0.308588	0.829266	0.776367	0.798755	0.795485	0.78458	0.64317	0.660794	0.732474	0.683386	0.69451	0.651656	0.693474	0.872728	152.719	145.926	137.929	140.031	138.981	123.517
CS19-EGCB-7169-X-EGCB-46	((GP7169GTCBLLRW (glyphosate+liberty link+corn borer+root worm)???-1-B21)/(Tx778/Tx151)-B5-24-1-1-1-B9)	1NWD	Trial 1	7.88295	89.902	72.4155	32.9091	71.8626	71.3002	2.47646	4.22598	42.196	45.0539	47.9118	113.496	116.354	119.212	0.296521	0.287352	0.295575	0.299951	0.298284	0.268648	0.275071	0.294156	0.277115	0.279469	0.265506	0.27038	0.306848	0.8167	0.772197	0.795397	0.798909	0.781448	0.642571	0.655416	0.728778	0.68816	0.698612	0.650982	0.706541	0.862577	149.037	143.311	136.661	136.82	136.376	118.698
CS19-EGCB-195-X-EGCB-56	((LH195RR2-B22)/((((TX772W/RedStalker-6)//TX772W)///TX772W)-B2////TX772W)-1-B4-B25-1-5-B15)	1NWD	Trial 1	7.77814	85.9883	67.5994	31.4338	70.6821	70.0365	0.089101	1.73754	50.7927	53.8259	56.859	120.829	123.862	126.896	0.297443	0.286022	0.296926	0.300649	0.298857	0.269955	0.278032	0.297094	0.278249	0.279803	0.267796	0.268884	0.309028	0.822362	0.766009	0.803121	0.806033	0.787219	0.653651	0.674186	0.749207	0.7012	0.706181	0.664679	0.701499	0.874599	147.986	144.414	132.839	137.305	135.098	118.649
CS19-EGCB-195-X-EGCB-31	((LH195RR2-B22)/(CML 108/Mp715)/(A6 /Tzi 8)/(Tzi 18/Ki3)/(NC334/Hi27)-238-1-1-B11)	1NWD	Trial 1	7.05454	83.3261	64.8439	28.823	70.3429	69.8534	2.49019	4.61786	43.3447	45.6947	48.0447	113.198	115.548	117.898	0.298332	0.287577	0.296739	0.298726	0.298844	0.268418	0.276852	0.294628	0.276933	0.278716	0.265493	0.269441	0.308654	0.826823	0.774014	0.799957	0.794707	0.784846	0.644204	0.664358	0.733776	0.692118	0.698827	0.652933	0.705919	0.87401	152.357	143.337	133.183	137.485	134.393	121.61
CS19-EGCB-195-X-EGCB-30	((LH195RR2-B22)/(CML 108/NC334)/(Tx740/CML 348)/(Tzi 18/Ki3)/(NC334/Hi27)-23-2-1-1-B14)	1NWD	Trial 1	8.12742	92.53	73.0381	30.9707	73.0876	71.8026	0.560296	1.9695	48.8537	52.4018	55.9499	120.656	124.204	127.753	0.297754	0.288441	0.296129	0.299492	0.298605	0.269954	0.276986	0.295693	0.276505	0.278764	0.266315	0.268585	0.307847	0.824208	0.777848	0.798376	0.797552	0.785069	0.649377	0.662938	0.735661	0.687223	0.695047	0.652999	0.697788	0.867173	151.338	141.857	135.874	136.957	137.085	121.219
CS19-EGCB-195-X-EGCB-29	((LH195RR2-B22)/(CML 108/NC334)/(Tx740/CML 348)/(Tzi 18/Ki3)/(NC334/Hi27)-8-2-1-2)	1NWD	Trial 1	7.59091	96.7927	77.8556	35.047	71.1191	70.4985	0.939318	3.07643	46.3227	48.6623	51.0019	116.821	119.161	121.5	0.29752	0.287199	0.296098	0.299244	0.298555	0.268962	0.277118	0.295353	0.277005	0.278776	0.265936	0.269254	0.307534	0.823238	0.772761	0.798507	0.797053	0.785669	0.647445	0.66709	0.73825	0.691579	0.700245	0.655598	0.703564	0.869735	151.115	147.347	136.59	138.011	137.009	123.91
CS19-EGCB-195-X-EGCB-49	((LH195RR2-B22)/(LAMA2002-10-1-B/(CML288/NC300)-B-9-B1-B-B-B)-B-B-1-3-B-1-1-B3-B13-B2-B8-B6-B7)	1NWD	Trial 1	8.4097	87.2696	69.6003	29.6589	72.0211	71.2545	1.02804	2.84813	46.1627	48.9099	51.657	117.417	120.164	122.911	0.297211	0.286395	0.295355	0.298555	0.297553	0.268373	0.275896	0.294861	0.27695	0.278673	0.266379	0.269362	0.306631	0.818955	0.766609	0.792148	0.792323	0.777895	0.641718	0.658807	0.735891	0.69141	0.698143	0.656104	0.703635	0.863369	149.746	144.142	133.485	137.131	134.862	120.727
CS19-EGCB-195-X-EGCB-52	((LH195RR2-B22)/(LAMA2002-22-1-B-B-B-B/LAMA2002-10-1-B-B-B-B)-2-3-B-1-1-B-B17)	1NWD	Trial 1	8.89064	86.9177	66.5934	31.7011	69.938	68.9607	1.20147	2.84137	48.5229	51.5719	54.6209	117.484	120.533	123.582	0.2974	0.286002	0.296615	0.299715	0.298715	0.269075	0.277619	0.295874	0.277229	0.279125	0.266792	0.268163	0.308627	0.820914	0.764495	0.799191	0.796831	0.782333	0.646841	0.668441	0.741889	0.694522	0.700513	0.658705	0.698138	0.873976	148.036	143.884	131.895	133.49	134.1	122.958
CS19-EGCB-195-X-EGCB-54	((LH195RR2-B22)/(Tx741) ; LAMA2002-42-B-B-B-B-B3-1-B7-B14-B16)	1NWD	Trial 1	7.90776	91.5982	72.7244	32.1816	71.0163	70.0849	1.08976	3.38543	46.0756	48.2536	50.4316	116.161	118.339	120.517	0.297184	0.286692	0.295817	0.299061	0.298307	0.268321	0.276471	0.294988	0.276784	0.278902	0.266096	0.270417	0.307346	0.819023	0.767898	0.794945	0.794717	0.780711	0.64138	0.662426	0.734733	0.688811	0.696683	0.653114	0.70822	0.866175	147.561	145.36	133.095	135.292	134.331	119.527
CS19-EGCB-195-X-EGCB-17	((LH195RR2-B22)/(Tx741);LAMA2002-42-B-B-B-B-B3-1-B12-B11-B18)	1NWD	Trial 1	7.90047	88.9442	69.5179	31.285	71.0787	70.5008	0.63092	3.23116	46.0547	47.9776	49.9005	116.556	118.478	120.401	0.297416	0.286527	0.296144	0.299016	0.298022	0.268472	0.276105	0.295012	0.276916	0.278665	0.265985	0.269286	0.30748	0.820794	0.767317	0.798355	0.795293	0.780617	0.64327	0.660845	0.734859	0.691544	0.698482	0.65414	0.702964	0.867298	149.194	144.552	133.052	134.551	134.483	119.869
CS19-EGCB-195-X-EGCB-33	((LH195RR2-B22)/(Tx777/Tx775)-B5-12-2-2-1)	1NWD	Trial 1	8.19782	85.5871	65.2717	30.9052	71.0579	70.1443	1.85876	3.75357	44.8672	47.506	50.1448	115.011	117.65	120.289	0.297608	0.286878	0.296598	0.298903	0.299014	0.269105	0.276906	0.295171	0.276405	0.278528	0.266658	0.270533	0.30883	0.821449	0.769425	0.799645	0.795068	0.785012	0.645639	0.663635	0.73755	0.690352	0.699588	0.658769	0.70957	0.87434	149.826	145.124	133.452	136.335	134.452	121.519
CS19-EGCB-195-X-EGCB-37	((LH195RR2-B22)/(Tx777/Tx775)-B5-19-1-1-1)	1NWD	Trial 1	8.44776	90.3292	70.8503	30.4404	72.2823	71.2823	0.841104	3.60176	44.6278	46.4389	48.2501	115.91	117.721	119.532	0.297508	0.286123	0.295833	0.299092	0.298158	0.268856	0.276548	0.294212	0.276499	0.278884	0.266244	0.269724	0.30702	0.820497	0.765688	0.795854	0.795701	0.781651	0.644365	0.661591	0.733405	0.689438	0.697047	0.654477	0.704231	0.864279	148.837	145.501	135.942	137.794	135.485	118.896
CS19-EGCB-195-X-EGCB-38	((LH195RR2-B22)/(Tx777/Tx775)-B5-25-1-1-1)	1NWD	Trial 1	8.44807	80.7766	74.1881	31.2251	70.2354	68.8852	2.28027	4.2377	44.9532	47.5076	50.062	113.838	116.393	118.947	0.29807	0.287354	0.29585	0.299227	0.298134	0.269111	0.276754	0.295219	0.276609	0.278494	0.266311	0.267955	0.308134	0.82459	0.770936	0.795515	0.796044	0.780318	0.645233	0.66229	0.736766	0.688547	0.696184	0.654846	0.697438	0.871798	150.183	143.193	132.597	135.754	134.219	120.499
CS19-EGCB-195-X-EGCB-40	((LH195RR2-B22)/(Tx777/Tx775)-B5-38-2-1-1)	1NWD	Trial 1	7.90007	86.7219	68.4044	29.3508	71.1403	70.2206	1.38181	4.23505	44.6151	46.3675	48.1199	114.836	116.588	118.34	0.297721	0.287037	0.295205	0.298688	0.297776	0.268722	0.276171	0.294951	0.276873	0.278553	0.26588	0.269082	0.306232	0.822759	0.770195	0.792828	0.792742	0.778609	0.644612	0.659742	0.733702	0.690251	0.69399	0.652229	0.70251	0.859676	150.299	143.815	133.382	135.137	134.817	119.98
CS19-EGCB-195-X-EGCB-41	((LH195RR2-B22)/(Tx777/Tx775)-B5-39-1-2-1)	1NWD	Trial 1	8.00177	83.9211	63.5389	29.2926	70.6156	69.947	0.874342	3.14186	46.7402	48.9453	51.1503	116.687	118.892	121.097	0.298367	0.287169	0.295857	0.299126	0.298	0.268138	0.275682	0.295101	0.276222	0.278641	0.266023	0.269422	0.307615	0.826925	0.772259	0.798119	0.796938	0.781541	0.642704	0.658956	0.735023	0.686549	0.694744	0.653709	0.703324	0.867927	153.243	147.23	138.222	138.535	137.472	122.095
CS19-EGCB-195-X-EGCB-42	((LH195RR2-B22)/(Tx778/Tx151)-B5-04-1-3-1)	1NWD	Trial 1	7.51179	90.8451	69.7116	30.1245	71.6349	70.6129	0.680514	2.78933	46.8866	49.2576	51.6286	117.5	119.871	122.242	0.297628	0.287505	0.296257	0.298925	0.298142	0.268645	0.276319	0.294457	0.275805	0.278253	0.265089	0.267417	0.307784	0.822716	0.773741	0.799619	0.795442	0.782837	0.644669	0.662522	0.731335	0.684801	0.69575	0.650465	0.693514	0.867832	150.043	144.977	136.405	138.339	137.49	122.509
CS19-EGCB-195-X-EGCB-43	((LH195RR2-B22)/(Tx778/Tx151)-B5-04-1-B3-1-B8)	1NWD	Trial 1	7.85025	90.8833	66.2852	29.7093	73.0271	71.9765	0.466228	1.87956	48.9873	52.525	56.0627	120.964	124.502	128.039	0.297038	0.286513	0.29554	0.298739	0.298	0.269308	0.276565	0.29575	0.277143	0.279179	0.266403	0.270337	0.307822	0.819635	0.767847	0.794932	0.794646	0.781923	0.646432	0.66189	0.737779	0.690114	0.697688	0.655	0.706659	0.868068	149.923	144.782	135.206	138.986	136.659	122.916
CS19-EGCB-195-X-EGCB-45	((LH195RR2-B22)/(Tx778/Tx151)-B5-12-2-1)	1NWD	Trial 1	7.4482	92.5198	72.4661	30.6911	70.6693	70.1444	0.670944	2.81836	47.2786	49.607	51.9353	117.423	119.751	122.08	0.297262	0.286745	0.296113	0.297959	0.298369	0.268017	0.276963	0.294767	0.27556	0.276876	0.265306	0.268181	0.308762	0.820309	0.768583	0.797001	0.790381	0.782435	0.639932	0.663731	0.73269	0.683698	0.688751	0.650605	0.697693	0.873195	149.542	144.328	131.463	136.061	134.25	116.17
CS19-7ISO-214-X-779	((PB80-B18-B8-1-B3)/Tx779)	1NWD	Trial 1	8.10315	90.4439	71.2653	31.2624	71.1401	70.0236	0.778951	2.17876	49.9098	53.4818	57.0537	119.933	123.505	127.077	0.297049	0.28683	0.296362	0.29925	0.298425	0.268486	0.276324	0.294554	0.276603	0.278483	0.26574	0.26918	0.307927	0.819032	0.768918	0.799746	0.797206	0.784027	0.644739	0.662705	0.731721	0.688623	0.695623	0.652386	0.702002	0.868308	148.621	144.967	135.193	138.033	137.963	120.351
CS19-7ISO-603-X-779	((TR8145RR2-B25-B24-B12)/Tx779)	1NWD	Trial 1	8.25005	91.2184	72.6091	35.203	72.8553	71.4054	1.21937	2.98944	45.6244	48.4492	51.2739	117.03	119.855	122.679	0.298363	0.287642	0.296307	0.299122	0.297916	0.268003	0.276121	0.29543	0.276266	0.27831	0.265613	0.268221	0.30753	0.826741	0.774387	0.800798	0.796701	0.780496	0.64174	0.660417	0.734421	0.686714	0.698074	0.653698	0.698215	0.868795	151.665	144.29	137.679	139.334	136.832	121.503
CS19-EGCB-779-X-EGCB-50	((Tx779)/(LAMA2002-22-1-B-B-B-B/LAMA2002-1-5-B-B-B-B)-2-1-B-1-1-1-B19-B18-B3-B23-B-B17-B17-B13)	1NWD	Trial 1	8.33122	86.7417	67.7337	32.8673	71.2654	70.6792	1.49364	3.93656	44.4039	46.4507	48.4974	115.083	117.13	119.177	0.298158	0.287067	0.296044	0.298871	0.297862	0.26924	0.277069	0.295276	0.277162	0.279028	0.266447	0.270799	0.308156	0.825514	0.771765	0.798085	0.795088	0.78093	0.647315	0.666706	0.739868	0.694577	0.700548	0.657893	0.711933	0.87124	150.919	145.734	134.12	135.511	135.886	121.459
CS19-7ISO-299-X-779	((WF18 Red Stalker inbred)/Tx779)	1NWD	Trial 1	7.36868	83.3903	60.8702	30.2179	70.0709	69.6338	0.319524	1.47733	53.9419	58.2604	62.5789	123.576	127.894	132.213	0.297972	0.287231	0.296548	0.300009	0.298368	0.269052	0.277565	0.293843	0.277311	0.279567	0.266916	0.269678	0.308393	0.82556	0.773264	0.801836	0.802118	0.78563	0.648937	0.670863	0.730892	0.694061	0.701539	0.658214	0.704443	0.870388	151.75	144.279	137.136	139.969	136.834	123.819
Com Check 20 - 1	BH8721VT2P (2019)	1NWD	Trial 1	8.49974	85.4339	68.8778	28.1839	69.4053	69.1667	0.666218	3.12571	47.5777	49.6107	51.6436	116.744	118.777	120.81	0.297118	0.285402	0.295773	0.299103	0.298598	0.267588	0.27675	0.294582	0.275444	0.277768	0.264936	0.266501	0.308627	0.819375	0.762541	0.796077	0.795786	0.783513	0.6418	0.667255	0.733045	0.683439	0.691555	0.647105	0.68863	0.873242	150.357	146.703	135.478	138.235	135.99	121.789
Com Check 20 - 3	DKC67-14	1NWD	Trial 1	9.33956	80.9392	62.8016	28.8947	67.0623	67.0092	1.68237	4.72003	47.1596	48.8056	50.4516	114.169	115.815	117.461	0.297206	0.287038	0.296214	0.29878	0.298105	0.266495	0.274644	0.294473	0.275914	0.277786	0.265105	0.269795	0.306967	0.818836	0.770644	0.797078	0.793771	0.781751	0.634747	0.655049	0.730712	0.685014	0.691543	0.64897	0.705908	0.864849	149.685	144.078	133.713	137.879	135.582	116.804
Com Check 20 - 2	DKC67-14 (2018)	1NWD	Trial 1	8.31907	82.7722	59.9508	27.7015	68.6425	67.8175	1.8664	3.81318	47.0939	49.6623	52.2306	114.911	117.48	120.048	0.297549	0.287197	0.295721	0.297131	0.29772	0.266467	0.274781	0.294662	0.275253	0.277353	0.264385	0.268191	0.307916	0.82189	0.771194	0.795362	0.786667	0.780224	0.633811	0.654554	0.729204	0.680132	0.688602	0.645042	0.699735	0.869601	150.782	144.241	133.512	138.258	136.553	117.578
Com Check 20 - 4	LG5701VT2PRO (2018)	1NWD	Trial 1	9.2271	83.3799	66.8186	30.106	68.1906	68.2702	0.897775	3.36594	47.9885	50.0143	52.0401	116.259	118.284	120.31	0.296993	0.286347	0.296048	0.299971	0.297957	0.266327	0.274406	0.293597	0.276096	0.277643	0.264904	0.267288	0.307368	0.819459	0.768321	0.798786	0.800092	0.782645	0.634943	0.65463	0.724206	0.683569	0.689668	0.6475	0.694584	0.868113	150.166	146.853	136.556	138.413	135.701	115.518
Com Check 20 - 8	Pioneer P1903YHR	1NWD	Trial 1	8.52723	91.257	73.8079	30.409	69.9896	69.0307	1.67327	4.53648	45.2861	47.0324	48.7787	114.317	116.063	117.809	0.297228	0.28748	0.294962	0.298188	0.298307	0.267611	0.275668	0.294621	0.275842	0.277762	0.264911	0.268384	0.309655	0.820691	0.772971	0.792126	0.791327	0.783237	0.639625	0.658902	0.73396	0.68526	0.693943	0.650245	0.701484	0.881386	150.677	144.673	134.255	136.812	136.485	119.235
Com Check 20 -9	Terral 24LPR70	1NWD	Trial 1	6.3562	82.6508	65.2153	27.4245	67.9401	67.7924	0.519337	3.9447	47.8287	49.2884	50.7481	115.621	117.081	118.54	0.298605	0.287437	0.296651	0.298746	0.298044	0.267855	0.275936	0.293326	0.275964	0.278984	0.265799	0.268139	0.308652	0.829149	0.774097	0.801697	0.794102	0.782268	0.641696	0.661838	0.730348	0.686374	0.698608	0.653476	0.698693	0.874001	152.709	144.644	136.294	138.879	136.644	120.033
CS19-7ISO-706-X-779	((((((B104/NC300)/(CML415/B104))-4-2-B-B-B/LAMA2002-22-3-B-B1)-B-B-B-B-B//Tx775)-B4-06-1-1-1-1)/Tx779)	AB779	Trial 2	7.04205	82.0515	60.1714	31.3818	76.9969	75.1262	0.500252	1.6622	47.6305	51.9336	56.2367	122.757	127.06	131.363	0.301064	0.289894	0.297148	0.298193	0.298476	0.28579	0.288326	0.299023	0.280575	0.279512	0.272928	0.277702	0.304196	0.841532	0.785061	0.807718	0.800172	0.791655	0.709624	0.720256	0.766777	0.710207	0.705398	0.679331	0.727751	0.849163	153.852	149.756	143.449	140.735	140.153	127.177
CS19-7ISO-742-X-779	((((((LH132/OC3)//((TX772W/RedStalker-6)-BC1-BC1))///LH132)-B5////LH132)-B3-B4-1-B8)/Tx779)	AB779	Trial 2	7.78538	83.0161	63.7452	30.6434	72.4474	71.0278	1.73464	3.82834	43.9941	46.3822	48.7703	115.022	117.41	119.798	0.300174	0.289029	0.296889	0.299716	0.298139	0.287441	0.288508	0.297389	0.281829	0.279336	0.272794	0.277786	0.30323	0.836656	0.779487	0.804932	0.804665	0.790354	0.715561	0.721229	0.762613	0.715087	0.704537	0.680013	0.730885	0.848059	152.321	148.342	141.384	138.926	139.035	126.186
CS19-7ISO-700-X-779	((((((TX772W/RedStalker-6)//TX772W)///TX772W)-B2////TX772W)-1-B4-B25-1-1-B15)/Tx779)	AB779	Trial 2	6.95388	81.7151	62.8548	32.5603	72.808	71.9843	0.448397	1.17946	57.467	64.3064	71.1458	129.451	136.291	143.13	0.300051	0.288933	0.297549	0.300315	0.298374	0.286785	0.288271	0.298766	0.282703	0.28123	0.274387	0.279699	0.305195	0.836904	0.780192	0.808852	0.808502	0.79153	0.714905	0.721208	0.767897	0.718956	0.710566	0.68695	0.738441	0.854796	152.387	148.464	141.844	139.369	138.867	127
CS19-7ISO-100-X-779	((((((TX772W/RedStalker-6)//TX772W)///TX772W)-B2////TX772W)-1-B4-B25-1-5-B15)/Tx779)	AB779	Trial 2	6.46458	80.3884	62.4813	30.0396	73.0668	72.4739	0.478867	1.642	50.3637	54.6624	58.9611	122.838	127.136	131.435	0.300783	0.290427	0.29776	0.300109	0.298389	0.286191	0.288172	0.29862	0.281421	0.28026	0.27384	0.279526	0.304789	0.840987	0.787849	0.811634	0.809267	0.792018	0.715381	0.723237	0.764968	0.713539	0.707878	0.684898	0.73756	0.853832	153.417	151.02	145.058	142.314	140.897	129.306
CS19-7ISO-300-X-779	((((((TX772W/RedStalker-6)//TX772W)///TX772W)-B2////TX772W)-1-B4-B5-1-B11-B17)/Tx779)	AB779	Trial 2	7.22925	79.1723	61.5669	29.1104	72.9628	71.8554	0.55082	1.1808	59.5831	67.5198	75.4565	131.438	139.375	147.312	0.301356	0.28825	0.298354	0.300726	0.298345	0.285783	0.288392	0.299166	0.282944	0.281924	0.273859	0.280597	0.30499	0.843587	0.777156	0.81274	0.811025	0.790811	0.711006	0.722925	0.76964	0.720643	0.716005	0.685251	0.74125	0.853541	155.197	148.106	143.106	140.572	137.839	127.38
CS19-7ISO-500-X-779	((((((TX772W/RedStalker-6)//TX772W)///TX772W)-B2////TX772W)-1-B4-B5-1-B14-B10)/Tx779)	AB779	Trial 2	6.65263	81.0423	63.0996	29.7837	73.746	72.5932	0.345553	0.897456	63.4549	72.5145	81.5741	136.048	145.108	154.167	0.299752	0.290433	0.296323	0.300023	0.298495	0.285329	0.288298	0.298045	0.281841	0.281632	0.273634	0.280245	0.305134	0.836512	0.787635	0.804018	0.80851	0.793574	0.709688	0.722028	0.764504	0.715808	0.713561	0.683223	0.7402	0.854222	153.494	149.783	143.417	140.449	139.765	125.462
CS19-7ISO-717-X-779	((((B104-1 x Tx714-B/B110 x FR2128-B)-12-4-B-B-B-B/SCR82-B)-B-B-1-B-B-B2-1-1-B15-B17-B17-B6-1-1-B11)/Tx779)	AB779	Trial 2	7.46671	87.8583	66.6389	32.4822	73.2661	71.8229	0.842437	1.78884	51.5758	56.859	62.1422	123.399	128.682	133.965	0.300385	0.289434	0.297192	0.299385	0.298305	0.286058	0.287735	0.298167	0.281599	0.27978	0.272815	0.278187	0.303834	0.839116	0.782997	0.807882	0.805738	0.791481	0.711513	0.719917	0.762395	0.712591	0.704269	0.678563	0.731036	0.8494	154.207	150.612	142.956	140.416	140.325	127.581
CS19-7ISO-513-X-779	((((B110/FR2128-B/B104-1/CML343)-B-B-11-B-B-B-B/LAMA2002-42-B-B-B)-B-B-B-B-B-1-B2-1-B22-B17-B4-B27)/Tx779)	AB779	Trial 2	8.12907	81.8164	63.6102	31.8247	73.8725	72.4501	0.751189	1.76397	50.6521	55.589	60.5259	123.102	128.039	132.976	0.30058	0.289525	0.297435	0.299352	0.298413	0.285638	0.288467	0.2967	0.280931	0.279517	0.272671	0.278059	0.303501	0.838449	0.782245	0.808006	0.803983	0.790102	0.708126	0.71902	0.758244	0.710942	0.705103	0.679159	0.730197	0.848474	153.447	149.136	144.117	140.517	139.223	125.661
CS19-7ISO-510-X-779	((((CML288/NC300)-B-9-B1-B-B-B-B-B/CL-RCY031=CL02410*CML287)B-9-1-1-2-B-B-B)-B-B-B-1-1-B11-1-B15)/Tx779)	AB779	Trial 2	7.8892	84.2387	65.7017	32.278	72.8157	71.8563	1.49463	3.22286	44.4989	47.3921	50.2852	116.355	119.248	122.142	0.299407	0.289664	0.296204	0.297571	0.298135	0.284472	0.286328	0.296389	0.280165	0.279359	0.272449	0.276806	0.304277	0.833728	0.782889	0.801816	0.795947	0.78697	0.701492	0.710266	0.756599	0.709021	0.705305	0.67907	0.726482	0.853165	151.292	149.531	141.07	140.234	138.206	125.511
CS19-7ISO-701-X-779	((((LH195///((LH195/OC3)//(TX772W/RedStalker-6)-BC1-BC1))-B4-1-B3////LH195)-B7)/Tx779)	AB779	Trial 2	6.14121	81.6049	63.7138	31.4401	72.5041	71.3134	1.02875	2.06555	50.193	55.0155	59.838	121.506	126.329	131.151	0.300314	0.290208	0.29782	0.298964	0.298078	0.286399	0.288117	0.297872	0.280901	0.279217	0.272472	0.276477	0.304008	0.838968	0.786956	0.811095	0.803613	0.790827	0.714024	0.722148	0.76184	0.710754	0.703417	0.679154	0.722971	0.848987	154.727	149.214	143.06	141.656	140.348	127.271
CS19-7ISO-508-X-779	((((NC300 x Tx714-B/B104-1/CML343)-2-1-B-B-B-B-B-B/CL-RCY031=CL02410*CML287)B-9-1-1-2-B-B-B)-B-2-B-B-1-1-1-B15-1-B22)/Tx779)	AB779	Trial 2	7.89815	83.8021	66.4295	32.5514	70.4857	69.4251	2.43144	3.82232	44.6188	48.2136	51.8084	114.044	117.639	121.234	0.30046	0.289025	0.297541	0.298927	0.298098	0.284703	0.286548	0.296552	0.281214	0.279707	0.272989	0.277993	0.303819	0.836987	0.779076	0.807052	0.800751	0.788029	0.702348	0.711579	0.758129	0.711348	0.70441	0.680801	0.732371	0.851285	152.01	149.597	141.117	138.278	138.811	124.464
CS19-7ISO-515-X-779	(((B73 Oleic/Tx903)/(Tx772/Tx906)A-3-3-1-B-B14)/Tx779)	AB779	Trial 2	7.88115	85.8011	67.2336	32.2533	71.9169	70.5505	1.07892	2.48358	48.2877	51.8473	55.4069	118.838	122.398	125.957	0.299781	0.289801	0.297672	0.298098	0.298467	0.285364	0.28731	0.297269	0.281534	0.279533	0.272372	0.27657	0.303209	0.835422	0.783221	0.808194	0.798269	0.790007	0.706746	0.715731	0.760937	0.712516	0.704244	0.678102	0.724826	0.847072	152.24	148.211	140.703	138.948	138.704	124.201
CS19-7ISO-517-X-779	(((B73 Oleic/Tx903)/(Tx772/Tx906)-CS10#Group1A -10#-6#-2-1-B-B8)/Tx779)	AB779	Trial 2	6.90068	84.2546	63.4359	30.2636	72.1692	71.0584	1.28136	2.3246	49.1786	53.9714	58.7642	120.237	125.03	129.823	0.301481	0.290527	0.297765	0.299883	0.298232	0.286863	0.288368	0.297824	0.281798	0.280325	0.273264	0.278607	0.303856	0.844558	0.788199	0.810305	0.807799	0.791976	0.716109	0.72311	0.763701	0.71582	0.708664	0.682709	0.733373	0.848975	155.927	149.939	142.751	141.135	140.2	128.285
CS19-7ISO-518-X-779	(((B73 Oleic/Tx903)-1-2#-2#-2-1-B-B6)/Tx779)	AB779	Trial 2	7.17031	87.2739	66.8169	34.0399	72.948	71.9076	2.76335	3.89411	41.1388	45.5606	49.9824	113.046	117.468	121.89	0.300158	0.289653	0.296853	0.29852	0.297728	0.284905	0.286987	0.296972	0.280394	0.27908	0.272011	0.278186	0.303585	0.83763	0.783735	0.806013	0.801337	0.7877	0.705672	0.715214	0.759726	0.708887	0.703657	0.67715	0.731158	0.849228	154.225	149.811	142.896	140.37	139.818	127.132
CS19-7ISO-519-X-779	(((B73 Oleic/Tx903)-1-5#-2#-1-1-B-B10)/Tx779)	AB779	Trial 2	7.4465	77.3217	61.2215	29.7847	70.4209	69.594	2.8609	3.69803	43.2368	49.2096	55.1824	112.831	118.804	124.776	0.299951	0.2873	0.295981	0.299488	0.297817	0.285865	0.288378	0.298357	0.282006	0.28072	0.273206	0.278028	0.303646	0.835481	0.77262	0.799824	0.80283	0.786543	0.709524	0.720983	0.766391	0.715941	0.712031	0.682479	0.732418	0.849692	152.312	148.483	140.521	138.051	138.245	126.111
CS19-7ISO-733-X-779	(((CML 108/Mp715)/(A6 /Tzi 8)/(Tzi 18/Ki3)/(NC334/Hi27)-236-1-1-1-B23)/Tx779)	AB779	Trial 2	6.99239	81.0815	63.4622	30.4	73.1527	71.2415	0.790632	2.39369	47.6495	50.7686	53.8876	118.891	122.01	125.129	0.299624	0.288767	0.29693	0.299067	0.297649	0.285926	0.288026	0.297018	0.280397	0.278831	0.271828	0.27726	0.303098	0.834837	0.77928	0.80589	0.802219	0.787021	0.710432	0.719884	0.760681	0.710674	0.703893	0.678342	0.728683	0.846506	151.764	148.191	141.441	139.636	138.936	126.42
CS19-7ISO-734-X-779	(((CML 108/Mp715)/(A6 /Tzi 8)/(Tzi 18/Ki3)/(NC334/Hi27)-54-1-1-1-B10)/Tx779)	AB779	Trial 2	6.78189	85.8343	67.2582	31.8747	74.052	72.2826	2.15057	3.29616	43.4247	47.7893	52.1539	115.707	120.072	124.437	0.300471	0.289514	0.296446	0.298052	0.297442	0.284992	0.28675	0.296984	0.280417	0.279104	0.272957	0.277855	0.304745	0.839042	0.783	0.80447	0.799615	0.787265	0.707296	0.714741	0.758854	0.709389	0.703862	0.682222	0.730608	0.852885	153.965	148.704	142.412	140.212	140.621	127.206
CS19-7ISO-735-X-779	(((CML 108/NC334)/(Tx740/CML 348)/(Tzi 18/Ki3)/(NC334/Hi27)-213-1-1-1-B17)/Tx779)	AB779	Trial 2	8.09304	85.3164	67.0377	35.2901	75.0668	72.9659	0.393185	1.44565	51.4185	56.1692	60.92	124.384	129.135	133.886	0.301514	0.289745	0.297236	0.299532	0.297563	0.286862	0.287077	0.29679	0.28113	0.279936	0.272407	0.27728	0.303271	0.84433	0.784652	0.808625	0.805874	0.78856	0.714263	0.716277	0.757355	0.710944	0.705928	0.677048	0.725805	0.846493	155.684	149.056	144.74	140.896	140.424	128.156
CS19-7ISO-736-X-779	(((CML 108/NC334)/(Tx740/CML 348)/(Tzi 18/Ki3)/(NC334/Hi27)-23-2-1-1)/Tx779)	AB779	Trial 2	7.21195	85.1315	66.1107	31.8661	73.401	72.4138	0.830309	1.97108	49.0959	53.4789	57.8619	121.51	125.893	130.276	0.301165	0.289598	0.297579	0.298504	0.297751	0.285701	0.288314	0.296285	0.280039	0.27919	0.272237	0.276851	0.303668	0.84259	0.784205	0.81078	0.802704	0.790312	0.710707	0.719579	0.757174	0.709572	0.705061	0.679644	0.724951	0.849366	155.804	150.514	144.659	142.643	140.593	127.768
CS19-7ISO-710-X-779	(((CML 108/NC334)/(Tx740/CML 348)/(Tzi 18/Ki3)/(NC334/Hi27)-23-2-1-1-B14)/Tx779)	AB779	Trial 2	7.78598	87.8486	67.6366	32.8526	76.4669	74.4159	0.573465	2.84177	42.9329	45.1372	47.3415	117.349	119.553	121.757	0.300066	0.288811	0.295568	0.298799	0.297427	0.285625	0.286286	0.29813	0.280397	0.279469	0.272243	0.276411	0.303619	0.836746	0.779479	0.800505	0.80229	0.787781	0.709093	0.71255	0.760567	0.707209	0.704318	0.677402	0.72375	0.849096	153.236	150.395	142.854	140.567	140.407	127
CS19-7ISO-737-X-779	(((CML 108/NC334)/(Tx740/CML 348)/(Tzi 18/Ki3)/(NC334/Hi27)-23-3-1-2)/Tx779)	AB779	Trial 2	8.06331	86.4266	67.0465	32.7524	74.0248	72.6762	1.00901	3.31157	43.6472	45.8187	47.9902	116.323	118.495	120.666	0.300033	0.29044	0.297689	0.299044	0.298323	0.286182	0.287717	0.297456	0.281114	0.27946	0.272644	0.277475	0.30402	0.836026	0.786932	0.808752	0.80265	0.790736	0.711236	0.717944	0.759997	0.711691	0.704752	0.679502	0.728818	0.851506	152.869	150.866	142.111	139.846	139.734	126.613
CS19-7ISO-738-X-779	(((CML 108/NC334)/(Tx740/CML 348)/(Tzi 18/Ki3)/(NC334/Hi27)-89-2-1-1-B17)/Tx779)	AB779	Trial 2	7.1113	81.4446	63.8848	30.692	72.4537	71.3906	0.933345	2.80642	46.1261	48.7955	51.4649	117.517	120.186	122.856	0.300683	0.290173	0.297909	0.298075	0.297721	0.285326	0.287704	0.296501	0.280868	0.279706	0.272529	0.277434	0.304096	0.840116	0.785875	0.81106	0.799413	0.788801	0.708136	0.719149	0.75839	0.710544	0.705739	0.679948	0.728663	0.851117	154.252	149.933	144.266	141.378	141.003	127.271
CS19-7ISO-739-X-779	(((CML 108/NC334)/(Tx740/CML 348)/(Tzi 18/Ki3)/(NC334/Hi27)-93-1-1-1-B12)/Tx779)	AB779	Trial 2	7.75289	84.0836	64.5093	32.4887	76.148	74.4515	0.776038	2.17561	45.4936	49.0661	52.6386	119.945	123.518	127.09	0.300045	0.289683	0.29655	0.297757	0.298422	0.28589	0.288146	0.297734	0.280487	0.279367	0.272901	0.277643	0.303294	0.836763	0.782994	0.804692	0.798227	0.790672	0.708584	0.718786	0.761138	0.70853	0.703744	0.679561	0.728962	0.847135	152.963	149.703	142.021	140.371	139.237	126.278
CS19-7ISO-740-X-779	(((CML 108/NC334)/(Tx740/CML 348)/(Tzi 18/Ki3)/(NC334/Hi27)-93-3-1-1-B22)/Tx779)	AB779	Trial 2	7.6001	82.0455	63.8228	29.1683	73.8617	72.816	1.2772	3.07182	43.9839	46.77	49.5561	116.8	119.586	122.372	0.29977	0.289892	0.297455	0.300252	0.29871	0.28772	0.289157	0.297976	0.281041	0.279781	0.271985	0.276345	0.303682	0.837611	0.786083	0.810167	0.811097	0.794548	0.719524	0.725846	0.765275	0.713145	0.707136	0.678066	0.724202	0.849284	155.113	149.498	143.562	142.465	141.125	129.888
CS19-7ISO-520-X-779	(((CML450-B/(Tx106-Tx714)-1-1-714-1-1-1-B-B-B-B-B)-B-2-B-3-B-1-B-B19-B22-B11-1-B12-B16)/Tx779)	AB779	Trial 2	6.71857	86.1786	66.4774	32.9698	72.6275	71.4905	1.86192	3.54053	43.8995	46.8781	49.8568	115.39	118.369	121.347	0.299625	0.288643	0.295753	0.297858	0.297997	0.28585	0.287284	0.297235	0.280324	0.279395	0.272371	0.278563	0.303457	0.8343	0.778103	0.80021	0.79673	0.7875	0.709308	0.716685	0.76138	0.70963	0.705977	0.679219	0.732855	0.848236	151.862	147.912	141.236	138.212	138.981	126.444
CS19-7ISO-162-X-779	(((LAMA2002-58-3-B-B-B-B-B-B-1-B19-B18/LH82)-1-B15-001-B5-1-B10)/Tx779)	AB779	Trial 2	7.41135	80.423	61.6132	31.2198	72.846	72.258	0.829704	2.13473	48.0571	51.8885	55.7198	120.315	124.146	127.978	0.300936	0.289445	0.297139	0.299345	0.297464	0.285362	0.288334	0.296234	0.281635	0.278994	0.271802	0.277659	0.303261	0.841231	0.782931	0.807471	0.805164	0.787639	0.710221	0.723764	0.758791	0.716514	0.705701	0.677187	0.729857	0.847363	154.005	148.692	141.692	140.383	139.658	127.35
CS19-7ISO-161-X-779	(((LAMA2002-58-3-B-B-B-B-B-B-1-B19-B18/LH82)-1-B15-003-B7-B5)/Tx779)	AB779	Trial 2	6.6498	81.4121	64.2023	30.4239	72.5796	71.2038	0.796476	2.75929	46.4094	48.9568	51.5041	117.613	120.161	122.708	0.299732	0.289736	0.297227	0.299779	0.298084	0.285731	0.287827	0.296073	0.280877	0.278942	0.271682	0.276589	0.303467	0.836036	0.784059	0.807399	0.808229	0.791081	0.711545	0.721545	0.758208	0.712787	0.703783	0.676719	0.724294	0.84833	153.172	149.705	142.22	141.567	140.219	128.145
CS19-7ISO-160-X-779	(((LAMA2002-58-3-B-B-B-B-B-B-1-B19-B18/LH82)-1-B15-005-B9-B10)/Tx779)	AB779	Trial 2	6.63784	75.9547	60.2948	30.2076	72.5864	71.5298	1.11993	3.2671	44.8482	47.1768	49.5055	116.378	118.707	121.035	0.300979	0.289975	0.297572	0.300085	0.297727	0.285221	0.287401	0.296797	0.280793	0.279113	0.271768	0.277551	0.304216	0.841177	0.785228	0.80889	0.806757	0.788811	0.707407	0.717553	0.760014	0.711747	0.703016	0.676185	0.729647	0.851533	154.474	149.959	143.359	139.516	139.734	124.86
CS19-7ISO-159-X-779	(((LAMA2002-58-3-B-B-B-B-B-B-1-B19-B18/LH82)-1-B15-008-B11-1-B6)/Tx779)	AB779	Trial 2	7.21016	83.0191	64.6305	30.2362	73.3243	72.034	0.980812	3.12232	44.6804	47.0152	49.35	116.714	119.049	121.384	0.300275	0.289177	0.297069	0.298616	0.297818	0.285121	0.287187	0.297425	0.280712	0.279437	0.272334	0.277417	0.302996	0.83868	0.782027	0.806912	0.801949	0.788479	0.707227	0.716861	0.762075	0.710512	0.705447	0.678508	0.728088	0.847252	154.636	149.793	142.446	140.475	139.118	126.293
CS19-7ISO-158-X-779	(((LAMA2002-58-3-B-B-B-B-B-B-1-B19-B18/LH82)-1-B15-009-B8-1-B3)/Tx779)	AB779	Trial 2	6.69114	84.5283	65.3454	30.9575	75.1125	73.3171	1.54024	3.34502	42.727	45.4974	48.2678	116.044	118.815	121.585	0.300296	0.288981	0.296752	0.298485	0.297432	0.284597	0.286545	0.297163	0.280556	0.279055	0.272068	0.278316	0.303965	0.838147	0.780555	0.80652	0.801254	0.787127	0.704682	0.713255	0.758816	0.708745	0.703375	0.67731	0.732649	0.850354	154.196	149.947	143.313	140.726	140.391	125.196
CS19-7ISO-157-X-779	(((LAMA2002-58-3-B-B-B-B-B-B-1-B19-B18/LH82)-1-B15-010-B6-B6)/Tx779)	AB779	Trial 2	7.2692	85.4098	62.8802	30.4026	72.1018	71.4703	0.901935	3.1249	45.2487	47.498	49.7472	116.719	118.968	121.218	0.299658	0.289082	0.29618	0.300075	0.297629	0.284742	0.286916	0.296856	0.281023	0.278774	0.271961	0.276842	0.303028	0.835033	0.780479	0.802465	0.806542	0.787314	0.705476	0.715248	0.758692	0.710922	0.702191	0.677369	0.726553	0.846966	152.582	149.098	141.478	139.474	139.29	124.895
CS19-7ISO-156-X-779	(((LAMA2002-58-3-B-B-B-B-B-B-1-B19-B18/LH82)-1-B15-012-B2-B6)/Tx779)	AB779	Trial 2	7.63151	82.1228	63.7835	31.2872	72.5145	70.9333	1.73559	3.26138	45.2102	48.4871	51.7641	116.143	119.42	122.697	0.300866	0.289488	0.29659	0.299506	0.297645	0.285956	0.287334	0.297034	0.281142	0.278966	0.271966	0.27717	0.303003	0.840227	0.782	0.803144	0.803125	0.785905	0.708689	0.715868	0.759915	0.712641	0.703402	0.676924	0.728741	0.847145	153.686	149.045	141.095	138.236	137.74	125.371
CS19-7ISO-155-X-779	(((LAMA2002-58-3-B-B-B-B-B-B-1-B19-B18/LH82)-1-B15-013-B7-B7)/Tx779)	AB779	Trial 2	7.27566	76.9044	61.426	30.3926	72.9822	71.5066	1.69863	3.28632	44.5917	47.741	50.8902	116.098	119.248	122.397	0.300439	0.28854	0.29676	0.29906	0.298353	0.286533	0.288189	0.298097	0.281563	0.280259	0.272137	0.277976	0.303232	0.838414	0.778315	0.80521	0.802566	0.790776	0.711547	0.720404	0.763987	0.713423	0.708338	0.676951	0.731858	0.848146	153.295	148.203	142.263	138.786	139.423	126.47
CS19-7ISO-154-X-779	(((LAMA2002-58-3-B-B-B-B-B-B-1-B19-B18/LH82)-1-B15-017-B7-1-B5)/Tx779)	AB779	Trial 2	6.8744	81.4472	64.8344	31.3947	72.6567	71.69	1.67375	3.64846	43.6681	46.2001	48.7321	115.358	117.89	120.422	0.300922	0.289288	0.296545	0.298038	0.297268	0.284688	0.287472	0.297476	0.281049	0.279239	0.271594	0.276952	0.304105	0.84129	0.781724	0.805605	0.800908	0.788063	0.70617	0.717563	0.761555	0.712569	0.703762	0.675861	0.727573	0.852805	154.92	148.845	143.328	142.368	141.124	126.821
CS19-7ISO-153-X-779	(((LAMA2002-58-3-B-B-B-B-B-B-1-B19-B18/LH82)-1-B15-019-B4-1-B6)/Tx779)	AB779	Trial 2	7.32171	76.922	61.223	30.1604	72.9931	71.6741	0.556837	1.25501	57.8228	64.9844	72.1459	129.497	136.658	143.82	0.301102	0.288363	0.298677	0.299751	0.298414	0.286837	0.289093	0.296954	0.281952	0.281214	0.274492	0.279022	0.305314	0.84194	0.777979	0.814544	0.805683	0.790026	0.715573	0.726685	0.757849	0.713566	0.710178	0.686752	0.734722	0.855085	154.464	148.918	143.261	138.384	137.899	127.176
CS19-7ISO-152-X-779	(((LAMA2002-58-3-B-B-B-B-B-B-1-B19-B18/LH82)-1-B15-019-B6-1-B3)/Tx779)	AB779	Trial 2	7.15857	84.6083	65.3389	31.7374	73.5492	72.5788	1.62052	3.53201	43.0295	45.6453	48.2611	115.608	118.224	120.84	0.30051	0.289201	0.297466	0.299645	0.297701	0.285281	0.287433	0.296899	0.280551	0.279252	0.27325	0.277528	0.303308	0.838182	0.781421	0.808288	0.805658	0.787442	0.707252	0.717087	0.759675	0.709702	0.704615	0.681675	0.729415	0.849294	153.689	149.427	142.847	140.451	138.793	125.348
CS19-7ISO-151-X-779	(((LAMA2002-58-3-B-B-B-B-B-B-1-B19-B18/LH82)-1-B15-022-B3-B4)/Tx779)	AB779	Trial 2	7.68377	81.8104	63.4102	29.3862	73.9576	72.8617	0.948276	2.07616	48.2337	52.6668	57.0999	121.095	125.529	129.962	0.298806	0.289246	0.297303	0.298819	0.298045	0.285636	0.287267	0.296966	0.280842	0.279699	0.272631	0.277624	0.303709	0.831833	0.781378	0.807539	0.802323	0.789539	0.709126	0.716421	0.759782	0.711224	0.706578	0.67979	0.729086	0.849277	151.975	148.307	142.886	139.264	139.027	127.082
CS19-7ISO-150-X-779	(((LAMA2002-58-3-B-B-B-B-B-B-1-B19-B18/LH82)-1-B15-024-B5-1-B6)/Tx779)	AB779	Trial 2	6.80158	73.1464	59.463	30.2093	69.4422	68.6639	2.60396	4.01691	44.7376	48.2763	51.815	113.401	116.94	120.479	0.2996	0.288871	0.296552	0.299147	0.297764	0.285217	0.287336	0.297224	0.28031	0.279513	0.271796	0.277018	0.303688	0.835252	0.77928	0.803686	0.80287	0.788023	0.706638	0.716652	0.762732	0.710562	0.705406	0.677074	0.72822	0.850866	152.654	149.156	141.087	139.43	139.793	125.112
CS19-7ISO-149-X-779	(((LAMA2002-58-3-B-B-B-B-B-B-1-B19-B18/LH82)-1-B15-025-B7-1-B3)/Tx779)	AB779	Trial 2	6.93901	82.243	64.2582	30.7113	73.1444	72.6272	1.17931	3.00184	44.3678	47.1112	49.8547	116.995	119.738	122.482	0.300958	0.288918	0.29703	0.298951	0.297632	0.285992	0.287461	0.29732	0.28086	0.279369	0.271998	0.276946	0.303394	0.841042	0.779818	0.806199	0.802748	0.788303	0.711922	0.719286	0.759866	0.710555	0.703938	0.676992	0.726184	0.84774	155.342	150.174	142.484	141.009	140.817	127.369
CS19-7ISO-148-X-779	(((LAMA2002-58-3-B-B-B-B-B-B-1-B19-B18/LH82)-1-B15-026-B7-1-B5)/Tx779)	AB779	Trial 2	7.02096	73.0028	59.6235	29.1028	71.9055	71.1279	1.11853	3.9057	44.2473	46.0413	47.8352	115.375	117.169	118.963	0.299647	0.288858	0.29684	0.297949	0.297184	0.284447	0.286432	0.296356	0.280474	0.278851	0.271152	0.276812	0.302965	0.833347	0.778755	0.80486	0.797271	0.785385	0.703161	0.711171	0.756101	0.707719	0.701314	0.672947	0.726998	0.847185	153.065	148.861	142.703	140.168	139.505	125.867
CS19-7ISO-147-X-779	(((LAMA2002-58-3-B-B-B-B-B-B-1-B19-B18/LH82)-1-B15-034-B7-1-B7)/Tx779)	AB779	Trial 2	7.44996	75.9045	63.497	31.3863	71.1064	70.1525	2.31488	3.76767	44.2054	47.647	51.0887	114.358	117.8	121.241	0.300559	0.289186	0.297385	0.299707	0.298003	0.285823	0.286908	0.296496	0.280871	0.279031	0.272396	0.275839	0.303218	0.839416	0.781837	0.808193	0.806443	0.789608	0.710147	0.715789	0.759281	0.711921	0.703477	0.678827	0.722362	0.847786	154.365	150.255	142.653	141.051	141.677	127.414
CS19-7ISO-146-X-779	(((LAMA2002-58-3-B-B-B-B-B-B-1-B19-B18/LH82)-1-B15-035-B5-1)/Tx779)	AB779	Trial 2	6.84213	83.3658	65.1516	31.5527	72.7633	71.6545	0.729325	1.71775	51.8319	56.8904	61.949	123.486	128.545	133.603	0.300275	0.288998	0.296365	0.297973	0.29701	0.28596	0.287653	0.297364	0.281022	0.279985	0.272608	0.277929	0.303409	0.836395	0.779647	0.802359	0.797222	0.78365	0.710037	0.71829	0.760365	0.710843	0.705997	0.678866	0.730812	0.848178	152.203	150.349	141.673	138.51	138.329	125.571
CS19-7ISO-145-X-779	(((LAMA2002-58-3-B-B-B-B-B-B-1-B19-B18/LH82)-1-B15-035-B5-1-B3)/Tx779)	AB779	Trial 2	6.89599	79.7405	63.1955	31.8826	74.4117	72.5551	0.514576	2.39711	46.0462	48.7022	51.3582	118.601	121.257	123.913	0.301502	0.289111	0.296436	0.298876	0.297342	0.285243	0.286917	0.298063	0.281697	0.27903	0.271985	0.278523	0.30396	0.843542	0.781566	0.804455	0.802907	0.786647	0.707948	0.715922	0.762031	0.712997	0.702617	0.676642	0.732437	0.851174	154.802	149.596	143.084	141.61	140.418	126.515
CS19-7ISO-144-X-779	(((LAMA2002-58-3-B-B-B-B-B-B-1-B19-B18/LH82)-1-B15-036-B12-1-B4)/Tx779)	AB779	Trial 2	7.35154	75.4554	63.1567	28.021	71.9184	70.3053	2.98079	4.18409	41.7746	45.9298	50.0851	112.08	116.235	120.39	0.300452	0.287646	0.297668	0.299912	0.298381	0.284697	0.288108	0.296762	0.281074	0.279601	0.271921	0.277571	0.30339	0.838597	0.774594	0.808782	0.805641	0.789309	0.704713	0.719062	0.761585	0.713663	0.70777	0.678143	0.731076	0.848545	153.718	149.043	141.719	139.098	138.441	126.1
CS19-7ISO-143-X-779	(((LAMA2002-58-3-B-B-B-B-B-B-1-B19-B18/LH82)-1-B15-038-B4-B11)/Tx779)	AB779	Trial 2	7.41831	80.2968	62.4007	31.663	73.2188	72.1791	0.835427	2.35605	46.9383	50.2264	53.5145	119.117	122.405	125.694	0.300273	0.289665	0.296964	0.299188	0.297854	0.284857	0.287447	0.297843	0.280974	0.279355	0.272183	0.27584	0.303098	0.838541	0.784291	0.807055	0.804341	0.788973	0.705609	0.716846	0.761776	0.711516	0.704503	0.67731	0.721677	0.846773	154.813	149.135	143.368	141.499	139.459	125.319
CS19-7ISO-142-X-779	(((LAMA2002-58-3-B-B-B-B-B-B-1-B19-B18/LH82)-1-B15-039-B6-1-B6)/Tx779)	AB779	Trial 2	7.60236	83.0829	64.9883	30.5937	73.8528	72.7735	0.875013	2.86519	44.5652	47.0775	49.5898	117.339	119.851	122.363	0.29956	0.288774	0.296829	0.298359	0.296989	0.285036	0.286778	0.297209	0.280883	0.278793	0.272423	0.277684	0.303626	0.833402	0.778258	0.804705	0.799294	0.7841	0.705369	0.714806	0.759625	0.710102	0.701457	0.678127	0.729354	0.849046	152.477	149.357	141.465	139.153	140.123	126.5
CS19-7ISO-141-X-779	(((LAMA2002-58-3-B-B-B-B-B-B-1-B19-B18/LH82)-1-B15-041-B14-1-B4)/Tx779)	AB779	Trial 2	7.19872	75.4265	58.4693	30.3992	71.931	70.7561	1.89368	3.84016	44.0857	46.6544	49.2232	114.842	117.411	119.979	0.298716	0.289434	0.29686	0.298243	0.297234	0.285844	0.287392	0.296905	0.280084	0.27825	0.270931	0.274626	0.302359	0.829421	0.781118	0.803943	0.798013	0.784229	0.707739	0.71641	0.759003	0.70799	0.699604	0.672289	0.718558	0.844838	151.52	148.329	140.017	138.727	138.301	125.8
CS19-7ISO-140-X-779	(((LAMA2002-58-3-B-B-B-B-B-B-1-B19-B18/LH82)-1-B15-045-B5-1-B9)/Tx779)	AB779	Trial 2	7.445	80.4823	62.2374	29.5997	71.2377	70.169	1.47422	2.97646	46.9093	50.2377	53.5661	117.078	120.407	123.735	0.300059	0.288843	0.295826	0.299655	0.297638	0.285138	0.286747	0.29647	0.28077	0.278767	0.271572	0.277494	0.303092	0.836597	0.780045	0.80091	0.80533	0.78705	0.70663	0.714216	0.757928	0.710417	0.700965	0.67471	0.730182	0.847706	152.884	148.985	143.155	140.345	138.754	125.902
CS19-7ISO-139-X-779	(((LAMA2002-58-3-B-B-B-B-B-B-1-B19-B18/LH82)-1-B15-046-B4-1-B5)/Tx779)	AB779	Trial 2	7.58018	79.1901	61.7255	28.1501	71.4305	70.8387	1.68934	3.02533	46.0665	49.8091	53.5516	116.905	120.648	124.39	0.300388	0.288998	0.296449	0.299864	0.298018	0.284873	0.286968	0.296839	0.280679	0.278685	0.271199	0.277555	0.302341	0.838301	0.780452	0.804192	0.805941	0.788174	0.707227	0.716147	0.758548	0.710111	0.700755	0.672342	0.729144	0.844548	154.83	149.382	144.181	140.365	139.147	127.227
CS19-7ISO-138-X-779	(((LAMA2002-58-3-B-B-B-B-B-B-1-B19-B18/LH82)-1-B15-047-B4-1-B9)/Tx779)	AB779	Trial 2	6.58852	81.8565	63.5799	29.8069	72.0845	71.7992	0.967198	3.10658	44.9517	47.2888	49.6259	116.751	119.088	121.425	0.299305	0.288683	0.296595	0.30026	0.297786	0.286287	0.287773	0.297285	0.281211	0.279108	0.272133	0.277664	0.303459	0.832776	0.778262	0.803932	0.807262	0.787791	0.711678	0.719334	0.75973	0.711016	0.702237	0.676292	0.729638	0.848272	151.468	148.122	141.179	140.177	138.644	124.859
CS19-7ISO-137-X-779	(((LAMA2002-58-3-B-B-B-B-B-B-1-B19-B18/LH82)-1-B15-047-B4-B4)/Tx779)	AB779	Trial 2	7.80898	83.7128	65.6112	33.3881	73.5581	72.1631	0.819166	2.42293	46.636	49.7537	52.8713	118.799	121.917	125.034	0.299528	0.289314	0.296537	0.299436	0.298026	0.285809	0.287016	0.296711	0.280861	0.27971	0.272222	0.278122	0.303412	0.834456	0.782836	0.80427	0.803209	0.788916	0.709884	0.716074	0.759342	0.711521	0.706644	0.677753	0.731612	0.849057	151.888	149.441	141.946	139.426	139.139	125.956
CS19-7ISO-136-X-779	(((LAMA2002-58-3-B-B-B-B-B-B-1-B19-B18/LH82)-1-B15-050-B7-B7)/Tx779)	AB779	Trial 2	7.96584	85.7184	66.0394	32.1294	71.9821	70.7636	0.628616	1.95393	50.183	53.9557	57.7284	120.947	124.719	128.492	0.301272	0.290725	0.297762	0.300003	0.29904	0.286944	0.28847	0.297885	0.282095	0.280844	0.273592	0.278777	0.304032	0.842731	0.788798	0.809756	0.80731	0.793167	0.715179	0.722709	0.764082	0.718327	0.712158	0.683685	0.732886	0.849334	154.647	149.565	142.649	139.766	137.66	128.1
CS19-7ISO-135-X-779	(((LAMA2002-58-3-B-B-B-B-B-B-1-B19-B18/LH82)-1-B15-063-B7-1-B3)/Tx779)	AB779	Trial 2	7.19723	80.0506	59.6828	31.6114	70.0703	69.2891	1.52984	2.6837	49.0815	53.4148	57.7481	118.371	122.704	127.037	0.301035	0.289269	0.296843	0.29848	0.297603	0.285425	0.288181	0.296492	0.280916	0.279608	0.272539	0.276919	0.30338	0.84111	0.781348	0.805027	0.800093	0.786945	0.709239	0.719941	0.760723	0.71326	0.707555	0.680775	0.727065	0.848209	154.48	149.546	142.035	139.633	139.059	126.448
CS19-7ISO-134-X-779	(((LAMA2002-58-3-B-B-B-B-B-B-1-B19-B18/LH82)-1-B15-064-B5-1-B5)/Tx779)	AB779	Trial 2	6.76561	83.065	65.1156	32.9112	74.4141	73.0917	0.773545	1.82048	49.5415	54.3174	59.0932	122.633	127.409	132.185	0.301077	0.289091	0.296883	0.298293	0.298021	0.285305	0.287158	0.296697	0.280591	0.279326	0.271934	0.277448	0.302912	0.841526	0.780042	0.805426	0.798934	0.789038	0.708954	0.717063	0.756326	0.709501	0.702758	0.675261	0.728736	0.846877	154.267	150.489	141.829	139.568	139.911	127.34
CS19-7ISO-133-X-779	(((LAMA2002-58-3-B-B-B-B-B-B-1-B19-B18/LH82)-1-B15-065-B2-1-B10)/Tx779)	AB779	Trial 2	6.50045	80.9633	63.7043	29.6136	71.8224	70.7683	1.429	2.91947	46.5019	49.8565	53.2112	117.27	120.625	123.979	0.301179	0.289096	0.297362	0.299559	0.297813	0.284928	0.286917	0.296483	0.280747	0.279094	0.271237	0.277721	0.303276	0.842158	0.781042	0.808564	0.805989	0.788956	0.707028	0.715927	0.757981	0.709807	0.703518	0.674517	0.730743	0.84792	155.019	149.851	144.548	140.936	139.875	126.589
CS19-7ISO-132-X-779	(((LAMA2002-58-3-B-B-B-B-B-B-1-B19-B18/LH82)-1-B15-066-B11-1-B3)/Tx779)	AB779	Trial 2	7.47405	76.7169	59.79	30.4233	72.8686	71.4916	2.60343	3.9675	41.9621	45.6276	49.2931	113.454	117.119	120.785	0.299319	0.288868	0.296399	0.297775	0.297133	0.284966	0.286947	0.295798	0.280463	0.279068	0.271935	0.277332	0.303394	0.832647	0.778782	0.803018	0.797319	0.784682	0.705064	0.714749	0.756437	0.710156	0.70354	0.677178	0.729507	0.849069	153.061	149.336	142.189	139.756	139.192	125.636
CS19-7ISO-131-X-779	(((LAMA2002-58-3-B-B-B-B-B-B-1-B19-B18/LH82)-1-B15-067-B11-1-B4)/Tx779)	AB779	Trial 2	6.97777	82.6902	64.1718	32.1673	75.3496	73.9476	1.27005	3.14756	42.6594	45.3226	47.9857	116.607	119.27	121.933	0.299469	0.288065	0.296165	0.298451	0.297457	0.284985	0.286818	0.296659	0.280555	0.27965	0.271567	0.277008	0.303417	0.833431	0.774969	0.802374	0.799698	0.786576	0.70572	0.714681	0.756638	0.709595	0.70525	0.674919	0.726624	0.849321	153.029	149.842	142.263	140.065	139.015	125.397
CS19-7ISO-130-X-779	(((LAMA2002-58-3-B-B-B-B-B-B-1-B19-B18/LH82)-1-B15-068-B12-1-B5)/Tx779)	AB779	Trial 2	7.18473	77.9632	61.0978	32.751	73.2127	71.8664	1.37942	3.01858	45.0769	48.1272	51.1776	116.943	119.994	123.044	0.300948	0.289071	0.297325	0.299008	0.298154	0.285007	0.286422	0.296682	0.281099	0.278353	0.271385	0.275977	0.302532	0.84028	0.780219	0.806819	0.802504	0.788298	0.704428	0.711215	0.758749	0.711739	0.698831	0.673382	0.723219	0.84487	152.628	149.545	141.807	139.339	138.063	124.787
CS19-7ISO-129-X-779	(((LAMA2002-58-3-B-B-B-B-B-B-1-B19-B18/LH82)-1-B15-069-B8-1-B9)/Tx779)	AB779	Trial 2	7.21487	76.266	61.3021	28.8551	70.2058	69.4464	2.12892	3.63761	45.4405	48.7546	52.0688	114.887	118.201	121.515	0.299462	0.2893	0.296488	0.297389	0.298035	0.285316	0.287706	0.297501	0.280601	0.280079	0.271655	0.27643	0.302966	0.834446	0.781916	0.80394	0.796077	0.788358	0.708043	0.719596	0.761763	0.710934	0.706552	0.674806	0.725327	0.845658	153.206	150.166	143.053	140.72	138.485	125.045
CS19-7ISO-128-X-779	(((LAMA2002-58-3-B-B-B-B-B-B-1-B19-B18/LH82)-1-B15-070-B12-1-B9)/Tx779)	AB779	Trial 2	6.95116	75.7835	60.526	29.5111	70.0271	69.2904	2.09708	3.31804	46.4072	50.5024	54.5975	115.698	119.793	123.888	0.300596	0.288811	0.29675	0.299314	0.297226	0.285335	0.286681	0.295774	0.28131	0.278949	0.272396	0.277552	0.303838	0.839133	0.779026	0.804395	0.804496	0.785168	0.707459	0.714382	0.758105	0.714624	0.703778	0.680525	0.730908	0.850827	153.995	148.686	141.671	139.771	139.213	126.638
CS19-7ISO-127-X-779	(((LAMA2002-58-3-B-B-B-B-B-B-1-B19-B18/LH82)-1-B15-071-B12-1-B7)/Tx779)	AB779	Trial 2	7.51773	80.1763	63.2067	32.0435	72.922	71.2273	0.868181	2.23562	48.5677	52.2241	55.8806	119.795	123.451	127.108	0.300377	0.288548	0.296013	0.298136	0.297477	0.283632	0.287579	0.29771	0.280134	0.278855	0.271549	0.276862	0.302894	0.837085	0.777387	0.802157	0.799709	0.786732	0.70106	0.71758	0.763	0.709238	0.704191	0.675583	0.726095	0.845204	152.689	148.816	143.224	141.263	139.722	126.523
CS19-7ISO-126-X-779	(((LAMA2002-58-3-B-B-B-B-B-B-1-B19-B18/LH82)-1-B15-078-B4-1-B2)/Tx779)	AB779	Trial 2	6.66605	76.0854	62.3563	30.0754	71.2597	70.5731	0.979844	2.28435	49.1698	53.0027	56.8355	119.743	123.576	127.409	0.300669	0.289704	0.297276	0.298519	0.298157	0.286059	0.288784	0.297386	0.280139	0.279393	0.272083	0.276413	0.30408	0.839848	0.783389	0.807373	0.799991	0.789213	0.711916	0.723903	0.761365	0.708028	0.703723	0.677183	0.722926	0.848937	154.263	150.382	143.492	139.838	139.721	126.468
CS19-7ISO-125-X-779	(((LAMA2002-58-3-B-B-B-B-B-B-1-B19-B18/LH82)-1-B15-080-B5-1-B5)/Tx779)	AB779	Trial 2	7.0336	83.7277	65.0738	30.9623	74.0066	72.9848	1.05657	2.57763	45.4036	48.6907	51.9779	118.388	121.676	124.963	0.300283	0.288614	0.297553	0.299642	0.297779	0.285943	0.287716	0.296438	0.280805	0.279252	0.271274	0.27718	0.303555	0.838741	0.780354	0.809194	0.805964	0.789308	0.711894	0.719057	0.755908	0.710852	0.70432	0.67434	0.727275	0.848812	154.544	150.87	142.268	140.876	140.757	126.939
CS19-7ISO-124-X-779	(((LAMA2002-58-3-B-B-B-B-B-B-1-B19-B18/LH82)-1-B15-080-B5-B11)/Tx779)	AB779	Trial 2	8.00635	82.7717	61.4768	31.3896	73.2366	72.5702	0.740402	1.57964	52.892	58.8497	64.8075	125.462	131.42	137.378	0.300151	0.289041	0.297031	0.296713	0.297752	0.286918	0.2878	0.297078	0.280445	0.27971	0.272205	0.276728	0.303214	0.837336	0.780243	0.80567	0.793014	0.78701	0.713062	0.717855	0.759032	0.709887	0.704953	0.676648	0.724498	0.846241	152.169	148.721	141.879	140.043	138.951	126.399
CS19-7ISO-123-X-779	(((LAMA2002-58-3-B-B-B-B-B-B-1-B19-B18/LH82)-1-B15-083-B3-B10)/Tx779)	AB779	Trial 2	7.17485	74.8702	61.6556	29.6048	72.6428	71.1887	0.892274	2.08506	49.6466	53.8385	58.0304	120.835	125.027	129.219	0.300743	0.288131	0.298235	0.298241	0.29813	0.28585	0.288098	0.297043	0.281464	0.27931	0.271788	0.276895	0.303062	0.840433	0.777152	0.811664	0.79857	0.789333	0.710216	0.720578	0.761538	0.714388	0.705384	0.676493	0.726568	0.847316	153.651	149.85	142.839	139.674	138.434	125.254
CS19-7ISO-122-X-779	(((LAMA2002-58-3-B-B-B-B-B-B-1-B19-B18/LH82)-1-B15-084-B5-B8)/Tx779)	AB779	Trial 2	7.14298	82.7319	65.0162	31.7037	72.4907	71.0858	1.34642	2.97306	45.997	49.0708	52.1447	117.083	120.157	123.23	0.299814	0.288859	0.29752	0.29856	0.297494	0.285398	0.287601	0.297436	0.280894	0.28018	0.272765	0.277128	0.303746	0.835221	0.77952	0.807668	0.800827	0.785447	0.707338	0.7176	0.760426	0.709877	0.705956	0.678967	0.727014	0.849608	151.589	148.84	141.537	138.233	138.244	125.405
CS19-7ISO-121-X-779	(((LAMA2002-58-3-B-B-B-B-B-B-1-B19-B18/LH82)-1-B15-085-B12-1-B1)/Tx779)	AB779	Trial 2	6.6087	70.7709	56.7791	28.7414	72.688	71.3908	0.995645	2.13951	49.3705	53.7417	58.1128	120.761	125.133	129.504	0.300653	0.290735	0.297137	0.298013	0.29851	0.286772	0.288847	0.298224	0.282085	0.280067	0.273793	0.277037	0.304294	0.84022	0.788263	0.807416	0.799087	0.792238	0.71706	0.725927	0.767152	0.718491	0.708981	0.684481	0.726104	0.849307	154.676	149.731	143.293	140.995	140.396	129.873
CS19-7ISO-120-X-779	(((LAMA2002-58-3-B-B-B-B-B-B-1-B19-B18/LH82)-1-B15-087-B9-1-B6)/Tx779)	AB779	Trial 2	7.55596	80.4677	63.3632	32.527	72.1033	71.166	1.30752	2.56503	47.5635	51.5396	55.5157	118.729	122.706	126.682	0.300716	0.290064	0.296841	0.299049	0.298021	0.284857	0.287034	0.296354	0.280453	0.27889	0.271777	0.277022	0.302924	0.839603	0.785063	0.805196	0.802472	0.78815	0.706342	0.715858	0.756996	0.709682	0.702693	0.676146	0.72781	0.847381	153.968	149.399	142.005	139.577	138.947	126.866
CS19-7ISO-119-X-779	(((LAMA2002-58-3-B-B-B-B-B-B-1-B19-B18/LH82)-1-B15-089-B5-1-B7)/Tx779)	AB779	Trial 2	7.13569	81.4429	61.2182	31.3392	73.5604	71.6947	0.937801	2.89783	45.5659	48.1169	50.6679	117.261	119.812	122.363	0.300537	0.288622	0.297644	0.299395	0.297507	0.285578	0.287534	0.296925	0.280683	0.279114	0.272545	0.277779	0.303322	0.839094	0.778442	0.8092	0.805221	0.787854	0.709496	0.717648	0.761137	0.712142	0.704758	0.680403	0.731028	0.848177	153.065	148.632	142.409	140.171	139.626	126.881
CS19-7ISO-118-X-779	(((LAMA2002-58-3-B-B-B-B-B-B-1-B19-B18/LH82)-1-B15-090-B3-1-B4)/Tx779)	AB779	Trial 2	6.84067	73.5106	60.9548	28.7033	70.1983	69.5431	1.47694	2.24855	52.3263	58.8062	65.2862	121.869	128.349	134.829	0.299837	0.28908	0.296019	0.297562	0.298279	0.284769	0.287235	0.29728	0.280352	0.280018	0.272374	0.276044	0.303531	0.835144	0.780803	0.801299	0.796588	0.789761	0.705973	0.718118	0.760476	0.709269	0.70617	0.677515	0.72161	0.847415	152.673	148.97	141.381	140.296	139.274	126.281
CS19-7ISO-117-X-779	(((LAMA2002-58-3-B-B-B-B-B-B-1-B19-B18/LH82)-1-B15-091-B4-B8)/Tx779)	AB779	Trial 2	7.08261	76.9305	61.7031	30.889	73.9084	72.4155	2.26037	3.27049	43.2456	48.1955	53.1454	115.661	120.611	125.561	0.300246	0.29041	0.297239	0.298821	0.297935	0.285781	0.288087	0.297796	0.281316	0.27958	0.273069	0.277306	0.303808	0.837721	0.786372	0.806869	0.801445	0.78669	0.707419	0.718387	0.762604	0.712566	0.703589	0.679869	0.728179	0.849646	152.743	148.883	142.439	139.216	136.675	123.7
CS19-7ISO-116-X-779	(((LAMA2002-58-3-B-B-B-B-B-B-1-B19-B18/LH82)-1-B15-093-B10-1-B9)/Tx779)	AB779	Trial 2	7.50113	82.7088	63.3871	32.5759	73.1641	72.0905	0.933438	2.65628	45.9071	48.8092	51.7114	117.998	120.9	123.802	0.300301	0.289245	0.297032	0.298784	0.297936	0.285971	0.287816	0.297699	0.281514	0.280099	0.272514	0.278466	0.303645	0.836891	0.780633	0.805627	0.800777	0.788232	0.709998	0.718579	0.763514	0.714767	0.708507	0.679693	0.734002	0.849701	153.055	148.96	141.504	138.648	139.551	128.344
CS19-7ISO-115-X-779	(((LAMA2002-58-3-B-B-B-B-B-B-1-B19-B18/LH82)-1-B15-094-B4-1-B2)/Tx779)	AB779	Trial 2	6.73223	77.3931	61.9089	30.8941	73.9693	72.5793	1.69629	3.37709	43.2989	46.2737	49.2484	115.878	118.853	121.828	0.299772	0.289887	0.297348	0.29941	0.297364	0.284482	0.286931	0.297075	0.280396	0.279039	0.271543	0.275967	0.303824	0.836473	0.784565	0.809633	0.806274	0.787348	0.705997	0.717194	0.761239	0.710031	0.705225	0.676661	0.722748	0.851722	154.744	150.385	143.929	142.336	141.016	127.976
CS19-7ISO-114-X-779	(((LAMA2002-58-3-B-B-B-B-B-B-1-B19-B18/LH82)-1-B15-095-B5-1-B2)/Tx779)	AB779	Trial 2	7.12463	82.4293	60.2501	32.8488	73.199	71.9999	0.977861	3.46291	44.0688	46.0808	48.0928	116.069	118.081	120.093	0.300603	0.289638	0.297035	0.298543	0.297617	0.284758	0.286712	0.297231	0.281014	0.278621	0.271952	0.277525	0.303937	0.839567	0.784065	0.807792	0.801681	0.787887	0.706345	0.714945	0.761028	0.712181	0.70209	0.677289	0.729139	0.850997	154.041	149.937	144.096	141.944	140.521	126.739
CS19-7ISO-113-X-779	(((LAMA2002-58-3-B-B-B-B-B-B-1-B19-B18/LH82)-1-B15-095-B5-B4)/Tx779)	AB779	Trial 2	8.91438	84.1518	65.4096	30.5882	72.5023	71.499	0.722568	2.52953	46.8028	49.5699	52.337	118.302	121.069	123.836	0.300622	0.288608	0.297669	0.299781	0.298243	0.285473	0.287315	0.296492	0.281007	0.279666	0.271932	0.277585	0.304053	0.840175	0.779484	0.809535	0.805233	0.789907	0.70905	0.718878	0.757881	0.711922	0.70517	0.676885	0.728512	0.850906	154.499	149.302	142.225	139.547	139.163	125.259
CS19-7ISO-112-X-779	(((LAMA2002-58-3-B-B-B-B-B-B-1-B19-B18/LH82)-1-B15-097-B8-1-B4)/Tx779)	AB779	Trial 2	7.16668	80.6172	60.8451	31.5039	74.5797	73.5617	0.810723	2.76678	44.0344	46.5906	49.1468	117.596	120.152	122.709	0.299669	0.288672	0.297154	0.298855	0.297106	0.284983	0.286784	0.296777	0.28073	0.279272	0.272302	0.276321	0.30358	0.835102	0.779008	0.807007	0.802249	0.784811	0.705802	0.714785	0.756138	0.709539	0.70296	0.676824	0.72299	0.849345	152.368	148.816	141.98	141.218	139.144	125.884
CS19-7ISO-111-X-779	(((LAMA2002-58-3-B-B-B-B-B-B-1-B19-B18/LH82)-1-B15-098-B8-1-B6)/Tx779)	AB779	Trial 2	7.22582	82.8753	64.8827	31.2609	73.6852	72.2287	1.26946	3.39952	43.8335	46.1808	48.5282	116.062	118.41	120.757	0.300585	0.2895	0.297106	0.298023	0.297321	0.28522	0.28734	0.297575	0.280977	0.279808	0.272137	0.277381	0.303304	0.839466	0.782398	0.806904	0.797746	0.785808	0.706648	0.716425	0.760811	0.709745	0.70518	0.676966	0.72829	0.848632	153.569	150.327	143.162	140.562	139.563	125.621
CS19-7ISO-110-X-779	(((LAMA2002-58-3-B-B-B-B-B-B-1-B19-B18/LH82)-1-B15-100-B11-1-1)/Tx779)	AB779	Trial 2	7.96962	76.7719	60.433	28.9245	72.4553	71.7556	1.03344	1.57407	58.432	67.6804	76.9288	130.188	139.436	148.684	0.300678	0.288486	0.296116	0.298308	0.297859	0.284858	0.287998	0.297271	0.280275	0.279602	0.272817	0.276973	0.303396	0.840466	0.778936	0.803073	0.801522	0.789771	0.707248	0.721436	0.761686	0.710542	0.70734	0.680888	0.725705	0.847049	154.884	149.617	144.111	141.594	139.397	127.589
CS19-7ISO-109-X-779	(((LAMA2002-58-3-B-B-B-B-B-B-1-B19-B18/LH82)-1-B15-100-B11-B11)/Tx779)	AB779	Trial 2	7.42417	76.0467	59.1358	29.4622	71.4065	70.3433	1.01534	2.76703	47.3217	50.1761	53.0305	117.665	120.519	123.374	0.299674	0.289543	0.297417	0.298938	0.297608	0.284796	0.286975	0.298464	0.280087	0.279291	0.271928	0.276093	0.302935	0.835073	0.782759	0.807833	0.80171	0.787549	0.706532	0.716618	0.763861	0.707451	0.70273	0.675765	0.72339	0.84617	153.616	149.316	143.327	139.993	140.521	126.309
CS19-7ISO-108-X-779	(((LAMA2002-58-3-B-B-B-B-B-B-1-B19-B18/LH82)-1-B15-104-B10-1-B2)/Tx779)	AB779	Trial 2	6.61292	79.1992	63.8935	29.4812	72.7379	71.5953	1.56208	3.42543	44.2631	46.9465	49.6298	115.858	118.542	121.225	0.299756	0.289103	0.296936	0.298827	0.297809	0.28479	0.287598	0.296085	0.280006	0.278813	0.271732	0.276296	0.303674	0.836349	0.781005	0.805462	0.80166	0.787939	0.704802	0.717608	0.754535	0.706268	0.700321	0.674193	0.723573	0.848476	153.53	150.155	142.115	139.93	138.811	124.875
CS19-7ISO-107-X-779	(((LAMA2002-58-3-B-B-B-B-B-B-1-B19-B18/LH82)-1-B15-104-B10-B8)/Tx779)	AB779	Trial 2	7.42932	81.8559	64.5367	30.6523	72.6946	71.655	1.48202	3.02922	45.2506	48.4822	51.7139	116.906	120.137	123.369	0.300473	0.290027	0.297043	0.299739	0.297678	0.284525	0.286821	0.29804	0.280305	0.279036	0.272575	0.27807	0.304011	0.838403	0.785208	0.806283	0.805862	0.78765	0.705648	0.714893	0.763438	0.70919	0.703382	0.679386	0.731137	0.850409	152.925	148.346	141.729	139.716	139.066	125.922
CS19-7ISO-106-X-779	(((LAMA2002-58-3-B-B-B-B-B-B-1-B19-B18/LH82)-1-B15-108-B2-B3)/Tx779)	AB779	Trial 2	7.80912	80.6019	63.0913	31.7008	72.0906	71.1221	0.722041	2.45913	47.4347	50.3131	53.1915	118.557	121.435	124.314	0.299921	0.28814	0.297334	0.299885	0.296994	0.285159	0.287019	0.297113	0.280603	0.279894	0.271801	0.276986	0.303609	0.836415	0.777721	0.808358	0.807611	0.785928	0.709187	0.717565	0.760648	0.710572	0.706879	0.676245	0.72656	0.84956	153.95	150.608	143.426	141.79	139.063	125.875
CS19-7ISO-105-X-779	(((LAMA2002-58-3-B-B-B-B-B-B-1-B19-B18/LH82)-1-B15-109-B8-B7)/Tx779)	AB779	Trial 2	7.54959	80.8091	63.4193	31.785	72.8509	71.9401	1.06262	2.77671	45.7112	48.6282	51.5452	117.651	120.568	123.485	0.300025	0.290081	0.296542	0.296862	0.297699	0.286098	0.287555	0.297046	0.281096	0.278887	0.27229	0.276376	0.303591	0.835849	0.784313	0.803601	0.793823	0.786666	0.710748	0.717511	0.760202	0.712686	0.702144	0.678115	0.723128	0.848422	153.074	149.172	141.439	139.229	139.542	125.624
CS19-7ISO-213-X-779	(((LAMA2002-58-3-B-B-B-B-B-B-1-B19-B18/PB80)-1-B17-001-B5-1-B4)/Tx779)	AB779	Trial 2	7.17038	79.527	63.1607	31.3327	74.1949	73.4624	0.852494	2.72653	44.2672	46.9353	49.6033	117.73	120.398	123.066	0.300123	0.289626	0.296807	0.298418	0.29797	0.285679	0.287088	0.296711	0.280174	0.278577	0.271336	0.275684	0.303687	0.837868	0.784033	0.806045	0.800315	0.789711	0.709849	0.716445	0.758816	0.708696	0.701425	0.675124	0.721846	0.849859	153.859	149.241	142.603	140.872	140.858	127.505
CS19-7ISO-212-X-779	(((LAMA2002-58-3-B-B-B-B-B-B-1-B19-B18/PB80)-1-B17-001-B5-B7)/Tx779)	AB779	Trial 2	7.01345	83.3366	65.0827	33.2045	74.6754	73.6382	1.06805	2.85014	43.7823	46.588	49.3937	117.42	120.226	123.032	0.299091	0.289188	0.298147	0.298563	0.298336	0.285422	0.288383	0.296941	0.280598	0.279597	0.272444	0.276297	0.303382	0.832815	0.781178	0.81076	0.799665	0.78873	0.707867	0.720221	0.760316	0.710673	0.705813	0.678889	0.72331	0.848447	152.058	149.146	141.483	140.474	138.367	125.945
CS19-7ISO-211-X-779	(((LAMA2002-58-3-B-B-B-B-B-B-1-B19-B18/PB80)-1-B17-001-B8-1-B5)/Tx779)	AB779	Trial 2	6.93332	82.027	61.4547	30.2286	73.2294	72.4906	1.03851	2.44585	46.4782	50.031	53.5839	118.969	122.522	126.074	0.300135	0.288858	0.296706	0.300036	0.298157	0.285472	0.287897	0.297506	0.280841	0.278855	0.271542	0.277068	0.303554	0.835878	0.779195	0.80332	0.805654	0.787583	0.7064	0.716873	0.759925	0.710439	0.701694	0.674506	0.72671	0.848934	152.126	148.62	139.962	139.131	137.725	123.295
CS19-7ISO-210-X-779	(((LAMA2002-58-3-B-B-B-B-B-B-1-B19-B18/PB80)-1-B17-002-B9-B10)/Tx779)	AB779	Trial 2	7.08428	85.7011	66.4153	31.7285	72.6365	71.8721	2.78206	4.00626	41.018	45.1023	49.1866	112.89	116.974	121.059	0.300673	0.289642	0.2968	0.298837	0.298049	0.285071	0.286636	0.298068	0.281642	0.279571	0.272643	0.277073	0.304276	0.839224	0.783079	0.804603	0.802753	0.788893	0.706599	0.71448	0.765192	0.714781	0.705768	0.68026	0.727358	0.851182	152.296	148.693	141.548	139.738	138.948	126.932
CS19-7ISO-209-X-779	(((LAMA2002-58-3-B-B-B-B-B-B-1-B19-B18/PB80)-1-B17-003-B8-1-B5)/Tx779)	AB779	Trial 2	7.32987	81.0676	62.5779	30.8668	72.6131	72.1587	0.828717	2.03235	48.861	53.0151	57.1692	121.02	125.174	129.328	0.301087	0.289492	0.297648	0.30085	0.298577	0.285697	0.288162	0.298285	0.281864	0.280441	0.273993	0.278557	0.30424	0.842706	0.782878	0.809548	0.811959	0.792968	0.711528	0.721297	0.764591	0.715047	0.708757	0.684469	0.732303	0.851568	154.559	149.788	142.516	141.327	139.567	127.611
CS19-7ISO-208-X-779	(((LAMA2002-58-3-B-B-B-B-B-B-1-B19-B18/PB80)-1-B17-003-B8-B10)/Tx779)	AB779	Trial 2	6.9872	82.0143	64.9585	30.8902	73.1152	71.9391	1.42627	2.97798	45.1319	48.3541	51.5764	117.071	120.293	123.515	0.301102	0.289337	0.297032	0.298719	0.297947	0.285659	0.286357	0.298147	0.28205	0.280369	0.273335	0.278073	0.303953	0.841749	0.781868	0.807385	0.803776	0.790102	0.710596	0.715907	0.764074	0.715159	0.70849	0.682281	0.731264	0.85066	155.211	149.417	143.382	142.191	141.391	127.609
CS19-7ISO-207-X-779	(((LAMA2002-58-3-B-B-B-B-B-B-1-B19-B18/PB80)-1-B17-005-B2-1-B2)/Tx779)	AB779	Trial 2	6.79793	84.9818	67.0565	34.7032	74.5251	72.9851	0.883334	3.42826	43.1735	45.1382	47.1029	116.159	118.123	120.088	0.300102	0.290178	0.296793	0.299046	0.298294	0.286122	0.287834	0.297623	0.281606	0.279841	0.272912	0.277336	0.304848	0.83704	0.7857	0.805227	0.802481	0.790023	0.710669	0.718749	0.761036	0.714001	0.7061	0.681494	0.727923	0.85507	152.965	150.672	141.262	139.243	139.755	126.483
CS19-7ISO-206-X-779	(((LAMA2002-58-3-B-B-B-B-B-B-1-B19-B18/PB80)-1-B17-005-B5-1-B5)/Tx779)	AB779	Trial 2	7.09869	83.8028	65.3923	32.2155	72.9177	72.1518	0.853382	2.57693	46.0755	48.9765	51.8775	118.227	121.128	124.029	0.302054	0.290289	0.297006	0.299552	0.298446	0.28596	0.288477	0.297251	0.281306	0.279609	0.272648	0.278589	0.304035	0.846918	0.787441	0.807499	0.806384	0.792493	0.712064	0.72259	0.762082	0.71388	0.706758	0.68121	0.733412	0.851335	156.073	149.993	143.952	141.943	140.397	127.052
CS19-7ISO-205-X-779	(((LAMA2002-58-3-B-B-B-B-B-B-1-B19-B18/PB80)-1-B17-006-B8-B3)/Tx779)	AB779	Trial 2	6.88661	88.9257	69.4828	32.94	75.1128	74.3578	0.929378	2.71638	43.4357	46.2337	49.0317	117.794	120.592	123.39	0.300234	0.289588	0.296746	0.298595	0.29857	0.286568	0.287286	0.297183	0.280757	0.278741	0.271852	0.278141	0.303653	0.836478	0.782102	0.803249	0.798577	0.790013	0.711833	0.716183	0.754488	0.708097	0.701111	0.676375	0.730441	0.849608	152.201	150.255	139.993	138.866	139.973	127.004
CS19-7ISO-204-X-779	(((LAMA2002-58-3-B-B-B-B-B-B-1-B19-B18/PB80)-1-B17-008-B5-1)/Tx779)	AB779	Trial 2	6.74162	81.4456	63.4334	31.7226	74.5204	73.4824	0.95882	2.75756	44.1915	46.9712	49.7509	117.674	120.454	123.233	0.299727	0.290275	0.297519	0.298196	0.297933	0.285112	0.287159	0.297327	0.28112	0.279548	0.272267	0.278272	0.30418	0.833978	0.784087	0.80629	0.796214	0.785183	0.705123	0.713622	0.759607	0.711771	0.703943	0.677135	0.732405	0.852024	152.135	147.183	140.061	137.587	137.689	124.697
CS19-7ISO-203-X-779	(((LAMA2002-58-3-B-B-B-B-B-B-1-B19-B18/PB80)-1-B17-008-B5-1-B5)/Tx779)	AB779	Trial 2	6.88991	80.0188	61.687	31.1403	73.4852	72.3927	0.759158	1.95687	48.9619	53.1365	57.3112	121.355	125.529	129.704	0.300518	0.289961	0.29704	0.300218	0.298166	0.285822	0.287628	0.297778	0.281469	0.279465	0.272657	0.277624	0.304235	0.840203	0.784684	0.807069	0.808884	0.789947	0.710057	0.718609	0.762249	0.712504	0.704357	0.679619	0.72897	0.851362	155.513	149.053	142.316	140.945	139.239	126.036
CS19-7ISO-202-X-779	(((LAMA2002-58-3-B-B-B-B-B-B-1-B19-B18/PB80)-1-B17-010-B13-B7)/Tx779)	AB779	Trial 2	7.5038	83.9851	64.7065	32.5219	74.6746	73.7491	0.829248	2.6548	44.1964	46.9353	49.6742	117.945	120.684	123.423	0.30038	0.288401	0.296736	0.298986	0.298274	0.286679	0.288898	0.297529	0.280834	0.279904	0.2729	0.277905	0.304109	0.837731	0.777566	0.803539	0.801382	0.788181	0.709167	0.719953	0.761638	0.71004	0.706072	0.679534	0.730526	0.850457	151.948	148.225	140.239	138.197	136.513	124.148
CS19-7ISO-201-X-779	(((LAMA2002-58-3-B-B-B-B-B-B-1-B19-B18/PB80)-1-B17-013-B10-B8)/Tx779)	AB779	Trial 2	7.11134	88.2809	65.3575	31.9869	74.1139	72.9871	0.940176	2.57634	45.3076	48.3635	51.4194	118.295	121.351	124.406	0.299244	0.288605	0.296589	0.298366	0.298034	0.284556	0.286844	0.297111	0.280678	0.279914	0.272089	0.279231	0.303836	0.831744	0.777479	0.80295	0.798697	0.788558	0.703704	0.714493	0.758499	0.709733	0.706058	0.676097	0.736536	0.851377	151.162	147.42	140.457	138.653	138.137	124.176
CS19-7ISO-200-X-779	(((LAMA2002-58-3-B-B-B-B-B-B-1-B19-B18/PB80)-1-B17-015-B5-B7)/Tx779)	AB779	Trial 2	7.2621	85.851	66.7091	34.043	73.4091	72.7754	1.17246	3.66362	42.8927	44.8998	46.9069	115.668	117.675	119.682	0.299959	0.28895	0.297076	0.298563	0.297748	0.285334	0.287352	0.297577	0.281201	0.280293	0.272037	0.277885	0.303766	0.835309	0.778904	0.805576	0.799224	0.786997	0.704936	0.714278	0.758958	0.709858	0.706991	0.675684	0.73111	0.851067	152.769	148.722	141.99	138.629	138.426	123.875
CS19-7ISO-199-X-779	(((LAMA2002-58-3-B-B-B-B-B-B-1-B19-B18/PB80)-1-B17-019-B4-1)/Tx779)	AB779	Trial 2	6.74416	77.0612	61.676	31.1996	72.8655	71.4065	0.664056	2.53725	46.8287	49.498	52.1672	118.235	120.904	123.574	0.299777	0.290269	0.297464	0.299383	0.298321	0.286112	0.288326	0.297662	0.280928	0.279228	0.272244	0.276249	0.304022	0.8352	0.785212	0.808581	0.804886	0.790666	0.711862	0.722622	0.763152	0.71168	0.703615	0.678405	0.723869	0.851998	153.531	149.855	141.457	140.319	139.905	127.523
CS19-7ISO-198-X-779	(((LAMA2002-58-3-B-B-B-B-B-B-1-B19-B18/PB80)-1-B17-019-B4-1-B5)/Tx779)	AB779	Trial 2	6.51301	77.834	62.517	32.9733	72.6924	71.5649	1.44936	3.1968	44.872	47.7333	50.5946	116.437	119.298	122.16	0.30022	0.28939	0.297033	0.299118	0.298252	0.285709	0.287876	0.29719	0.281473	0.279558	0.272328	0.277234	0.30419	0.837369	0.782069	0.806471	0.803072	0.790273	0.710551	0.719898	0.761036	0.712948	0.704822	0.678899	0.728882	0.852015	153.734	148.538	141.955	139.847	138.702	127.005
CS19-7ISO-197-X-779	(((LAMA2002-58-3-B-B-B-B-B-B-1-B19-B18/PB80)-1-B17-019-B5-B6)/Tx779)	AB779	Trial 2	6.93587	79.0317	56.5272	30.5081	73.9227	73.2982	0.845107	2.25203	46.36	49.9139	53.4677	119.658	123.212	126.766	0.300344	0.288841	0.29783	0.299669	0.297993	0.286501	0.287807	0.297468	0.280734	0.279553	0.272719	0.277573	0.303682	0.837878	0.779631	0.809335	0.805723	0.789571	0.712361	0.719356	0.761999	0.711364	0.706084	0.68137	0.729591	0.849466	153.114	149.337	141.505	139.956	140.555	126.134
CS19-7ISO-196-X-779	(((LAMA2002-58-3-B-B-B-B-B-B-1-B19-B18/PB80)-1-B17-022-B5-1-B3)/Tx779)	AB779	Trial 2	7.38226	83.9183	64.7176	33.4551	74.2765	73.0993	1.12491	3.03045	43.8208	46.4447	49.0687	116.92	119.544	122.168	0.300576	0.289225	0.296789	0.299352	0.297876	0.28511	0.28513	0.297132	0.28187	0.279696	0.27271	0.278419	0.303672	0.839698	0.78133	0.805444	0.804522	0.789408	0.707772	0.710629	0.758657	0.715487	0.706582	0.680208	0.732985	0.850195	154.565	148.717	141.367	140.436	140.552	126.463
CS19-7ISO-194-X-779	(((LAMA2002-58-3-B-B-B-B-B-B-1-B19-B18/PB80)-1-B17-024-B7-B3)/Tx779)	AB779	Trial 2	7.35962	87.6326	67.315	31.785	74.9061	73.3057	1.91586	3.33755	42.5072	46.0241	49.5411	115.813	119.33	122.847	0.300005	0.289791	0.29613	0.297738	0.298244	0.285698	0.28808	0.298778	0.281693	0.279672	0.272856	0.277156	0.304125	0.835733	0.782626	0.802022	0.797073	0.789252	0.708521	0.719554	0.765212	0.712888	0.704463	0.680277	0.727725	0.852261	153.128	149.458	142.179	139.98	138.94	126.09
CS19-7ISO-193-X-779	(((LAMA2002-58-3-B-B-B-B-B-B-1-B19-B18/PB80)-1-B17-028-B2-B7)/Tx779)	AB779	Trial 2	6.7509	81.7579	63.5487	32.4601	74.6691	74.3603	0.849466	2.73828	43.3325	45.9797	48.6268	117.693	120.34	122.987	0.300498	0.28933	0.296163	0.298096	0.297549	0.286321	0.288837	0.298416	0.281438	0.280759	0.2724	0.28051	0.304526	0.838719	0.782722	0.803848	0.798835	0.78833	0.713403	0.725128	0.763528	0.712852	0.71057	0.679153	0.740745	0.852879	154.64	150.544	143.871	141.889	140.544	127.327
CS19-7ISO-192-X-779	(((LAMA2002-58-3-B-B-B-B-B-B-1-B19-B18/PB80)-1-B17-028-B8-B7)/Tx779)	AB779	Trial 2	7.28333	80.5684	61.4598	32.0358	76.0392	74.2583	1.0725	2.88576	43.0567	45.8141	48.5716	117.315	120.072	122.83	0.300818	0.289513	0.297007	0.298745	0.297891	0.285577	0.287422	0.297556	0.281345	0.279849	0.272638	0.278721	0.304218	0.841993	0.785128	0.808494	0.803712	0.790694	0.710736	0.718472	0.760692	0.712825	0.707902	0.68116	0.733499	0.851512	155.957	150.761	144.309	142.179	140.449	127.745
CS19-7ISO-191-X-779	(((LAMA2002-58-3-B-B-B-B-B-B-1-B19-B18/PB80)-1-B17-029-B5-1)/Tx779)	AB779	Trial 2	7.31663	87.0765	65.3466	33.3567	75.0712	73.7171	0.853222	2.01651	47.51	51.8082	56.1063	121.227	125.525	129.823	0.299865	0.289239	0.29733	0.298758	0.298124	0.28498	0.286992	0.296498	0.280355	0.278823	0.272031	0.276438	0.30377	0.835573	0.781265	0.807731	0.80274	0.790909	0.705507	0.713576	0.754245	0.707641	0.701301	0.676203	0.723512	0.849218	153.145	149.373	142.337	141.242	140.034	126.153
CS19-7ISO-190-X-779	(((LAMA2002-58-3-B-B-B-B-B-B-1-B19-B18/PB80)-1-B17-029-B5-1-B2)/Tx779)	AB779	Trial 2	7.81692	85.5758	66.8238	33.1476	73.0864	72.0665	1.34891	3.64744	43.5251	45.7004	47.8757	115.592	117.767	119.942	0.300568	0.28834	0.297682	0.299784	0.298006	0.285958	0.287964	0.296981	0.280973	0.278973	0.272261	0.277673	0.303533	0.837626	0.776264	0.807368	0.804639	0.788209	0.707482	0.715495	0.758376	0.709118	0.701026	0.676619	0.730482	0.850002	151.396	148.022	140.928	139.279	138.409	124.535
CS19-7ISO-189-X-779	(((LAMA2002-58-3-B-B-B-B-B-B-1-B19-B18/PB80)-1-B17-035-B6-B6)/Tx779)	AB779	Trial 2	7.1017	83.6396	65.9277	31.346	74.9693	73.5999	0.924276	2.40944	45.3883	48.7549	52.1216	118.988	122.355	125.721	0.300487	0.290374	0.297423	0.297929	0.298448	0.285335	0.287787	0.296949	0.280256	0.278806	0.272078	0.277286	0.303823	0.838781	0.786489	0.808225	0.798431	0.790941	0.707699	0.717462	0.758522	0.707614	0.700855	0.676959	0.727193	0.849615	153.632	149.391	142.564	140.264	139.88	125.419
CS19-7ISO-188-X-779	(((LAMA2002-58-3-B-B-B-B-B-B-1-B19-B18/PB80)-1-B17-037-B2-1-B5)/Tx779)	AB779	Trial 2	7.36878	82.9185	64.0788	31.2306	75.6216	73.4111	0.923517	2.69154	44.4613	47.2893	50.1173	117.872	120.7	123.528	0.300447	0.289702	0.297385	0.298747	0.297905	0.285819	0.287464	0.297227	0.280779	0.279538	0.271944	0.278794	0.303211	0.838858	0.783765	0.808546	0.800903	0.788109	0.709033	0.716031	0.759742	0.710013	0.705195	0.676907	0.734363	0.84796	153.088	148.924	142.84	139.115	138.858	126.077
CS19-7ISO-187-X-779	(((LAMA2002-58-3-B-B-B-B-B-B-1-B19-B18/PB80)-1-B17-037-B2-B8)/Tx779)	AB779	Trial 2	7.32305	77.1194	63.0583	30.9014	73.8185	72.8171	1.08697	2.90794	44.4357	47.1815	49.9272	117.253	119.999	122.744	0.299795	0.289475	0.297143	0.29985	0.298203	0.285795	0.288294	0.296901	0.280344	0.279373	0.27267	0.278049	0.303966	0.835032	0.781963	0.806204	0.805351	0.789664	0.709111	0.718779	0.759295	0.708778	0.705146	0.68047	0.73207	0.852624	151.979	148.491	142.999	139.258	139.009	125.151
CS19-7ISO-186-X-779	(((LAMA2002-58-3-B-B-B-B-B-B-1-B19-B18/PB80)-1-B17-037-B4-1)/Tx779)	AB779	Trial 2	6.90372	80.5118	60.4038	31.6669	76.2955	74.8989	0.70658	1.74324	48.1627	52.9858	57.809	123.062	127.885	132.708	0.3011	0.28957	0.296983	0.299627	0.298109	0.286027	0.287985	0.297552	0.280952	0.279653	0.272765	0.278729	0.304317	0.842786	0.783827	0.807548	0.806929	0.790747	0.712484	0.721359	0.762506	0.712451	0.705886	0.680887	0.733856	0.852587	154.992	149.458	143.346	141.842	141.132	128.262
CS19-7ISO-185-X-779	(((LAMA2002-58-3-B-B-B-B-B-B-1-B19-B18/PB80)-1-B17-037-B4-1-B6)/Tx779)	AB779	Trial 2	6.74542	77.6804	58.0464	31.0168	75.2936	73.8393	0.857352	2.35678	45.3056	48.6402	51.9748	119.145	122.479	125.814	0.300801	0.289448	0.297091	0.298891	0.298024	0.285174	0.287441	0.297227	0.281051	0.279638	0.272685	0.278136	0.303582	0.840646	0.783153	0.807352	0.802499	0.790231	0.707848	0.717907	0.761741	0.712778	0.706225	0.681034	0.73201	0.848935	153.431	150.238	143.429	141.222	140.7	126.726
CS19-7ISO-184-X-779	(((LAMA2002-58-3-B-B-B-B-B-B-1-B19-B18/PB80)-1-B17-037-B9-1-B3)/Tx779)	AB779	Trial 2	7.12838	81.0574	63.2373	31.6639	73.9181	72.7186	0.474689	1.6448	50.0724	54.3455	58.6186	122.791	127.064	131.337	0.30019	0.289443	0.297051	0.298913	0.29701	0.284453	0.288041	0.297259	0.281385	0.279592	0.272621	0.280217	0.303306	0.837046	0.781851	0.806524	0.801969	0.78478	0.704501	0.719287	0.757985	0.711689	0.704066	0.678774	0.73854	0.84703	153.096	149.457	141.693	139.893	139.579	123.732
CS19-7ISO-183-X-779	(((LAMA2002-58-3-B-B-B-B-B-B-1-B19-B18/PB80)-1-B17-038-B10-1-B6)/Tx779)	AB779	Trial 2	7.05051	85.6192	66.0603	32.6871	74.4979	73.1699	1.54432	2.99842	43.8355	47.2741	50.7126	117.005	120.444	123.882	0.300439	0.289318	0.296369	0.298817	0.29783	0.285379	0.287751	0.298352	0.28193	0.280137	0.272427	0.278765	0.303686	0.839453	0.782337	0.803979	0.802416	0.788169	0.707376	0.717951	0.763474	0.713321	0.707409	0.678061	0.734927	0.851811	154.469	149.28	142.486	140.345	138.99	125.339
CS19-7ISO-182-X-779	(((LAMA2002-58-3-B-B-B-B-B-B-1-B19-B18/PB80)-1-B17-040-B8-B8)/Tx779)	AB779	Trial 2	7.48401	84.5063	66.0607	32.1007	72.6089	71.5369	1.20163	3.1869	44.9924	47.5109	50.0295	116.529	119.048	121.566	0.300735	0.289712	0.297956	0.299468	0.297443	0.285846	0.287915	0.296263	0.281003	0.27899	0.272075	0.277794	0.303674	0.838854	0.782593	0.809093	0.803658	0.786166	0.707949	0.716339	0.755257	0.709312	0.700976	0.675688	0.731339	0.850722	152.664	149.476	141.673	139.365	139.86	125.649
CS19-7ISO-181-X-779	(((LAMA2002-58-3-B-B-B-B-B-B-1-B19-B18/PB80)-1-B17-041-B8-B4)/Tx779)	AB779	Trial 2	7.30903	79.411	62.5837	32.6453	72.0927	71.3113	0.825453	1.65634	53.7745	59.7922	65.8098	125.086	131.103	137.121	0.300561	0.289251	0.296409	0.300121	0.298307	0.286587	0.287503	0.297634	0.281745	0.280728	0.272932	0.279554	0.304013	0.840132	0.782099	0.804389	0.808628	0.79115	0.713607	0.719192	0.762524	0.715651	0.710073	0.681424	0.736965	0.850337	154.77	150.405	141.427	140.594	139.652	126.2
CS19-7ISO-180-X-779	(((LAMA2002-58-3-B-B-B-B-B-B-1-B19-B18/PB80)-1-B17-042-B8-1-B2)/Tx779)	AB779	Trial 2	7.30547	85.2038	65.1412	30.5446	71.6426	70.8982	0.814686	2.43361	47.8511	50.9396	54.0281	118.749	121.838	124.926	0.300313	0.288834	0.296309	0.299092	0.298088	0.285666	0.288307	0.29882	0.282224	0.280472	0.273096	0.279965	0.304395	0.837539	0.778883	0.801867	0.801356	0.787731	0.707304	0.719713	0.766044	0.715421	0.708232	0.680642	0.739666	0.852756	152.041	148.6	141.067	138.463	138.18	125.401
CS19-7ISO-179-X-779	(((LAMA2002-58-3-B-B-B-B-B-B-1-B19-B18/PB80)-1-B17-044-B9-B7)/Tx779)	AB779	Trial 2	6.23087	82.1567	63.1938	32.7001	77.131	75.4537	1.02705	2.6141	42.762	45.9125	49.063	118.216	121.366	124.517	0.301361	0.290282	0.297834	0.298585	0.298475	0.284875	0.287976	0.297059	0.281529	0.279732	0.272727	0.278137	0.304366	0.844379	0.787354	0.810915	0.802155	0.792502	0.709308	0.720677	0.759426	0.714009	0.706228	0.681196	0.730101	0.852381	155.947	150.606	144.289	142.605	140.698	128.593
CS19-7ISO-178-X-779	(((LAMA2002-58-3-B-B-B-B-B-B-1-B19-B18/PB80)-1-B17-045-B9-B11)/Tx779)	AB779	Trial 2	7.44578	88.6479	70.1526	33.8295	73.4367	72.5576	1.05107	3.4057	43.5809	45.7044	47.8279	116.139	118.262	120.385	0.30042	0.28974	0.296752	0.297691	0.298215	0.286021	0.287717	0.298122	0.281648	0.280543	0.273897	0.278149	0.304022	0.83905	0.784262	0.805458	0.797643	0.790991	0.712245	0.718441	0.763811	0.712679	0.709053	0.683341	0.731286	0.851558	154.418	149.891	143.362	140.658	139.953	127.54
CS19-7ISO-177-X-779	(((LAMA2002-58-3-B-B-B-B-B-B-1-B19-B18/PB80)-1-B17-052-B10-1-B2)/Tx779)	AB779	Trial 2	7.06837	74.0074	58.6865	29.589	73.6618	73.0642	1.37438	2.9623	44.0545	47.2032	50.352	117.119	120.267	123.416	0.30145	0.288352	0.297602	0.299906	0.298022	0.284808	0.288062	0.297116	0.280825	0.279524	0.271646	0.277184	0.303087	0.84336	0.777891	0.809214	0.80671	0.789328	0.705539	0.720087	0.759792	0.710041	0.705043	0.676037	0.728083	0.847812	154.735	149.431	142.46	140.206	139.571	124.837
CS19-7ISO-176-X-779	(((LAMA2002-58-3-B-B-B-B-B-B-1-B19-B18/PB80)-1-B17-052-B10-B10)/Tx779)	AB779	Trial 2	6.96421	75.0092	57.8725	29.9802	74.7141	73.6939	1.8913	3.87615	41.099	43.6181	46.1372	114.793	117.312	119.831	0.300085	0.289868	0.297316	0.299514	0.297703	0.286106	0.287629	0.296899	0.281191	0.27973	0.272438	0.277643	0.303873	0.837629	0.78455	0.807452	0.804759	0.787032	0.710929	0.717717	0.758857	0.711927	0.705228	0.678568	0.729187	0.849643	153.762	150.077	140.771	139.172	139.286	125.825
CS19-7ISO-175-X-779	(((LAMA2002-58-3-B-B-B-B-B-B-1-B19-B18/PB80)-1-B17-056-B8-B3)/Tx779)	AB779	Trial 2	6.42359	78.9417	61.5663	31.9207	72.4641	71.9839	1.50436	3.84128	43.2161	45.3557	47.4953	115.2	117.34	119.479	0.300311	0.28946	0.297115	0.300341	0.296995	0.285853	0.287344	0.297424	0.281561	0.279263	0.272294	0.2777	0.303776	0.838572	0.782664	0.807535	0.808411	0.786518	0.711454	0.719196	0.762278	0.714506	0.705855	0.679537	0.729904	0.849978	154.236	149.73	142.479	141.01	140.376	126.029
CS19-7ISO-174-X-779	(((LAMA2002-58-3-B-B-B-B-B-B-1-B19-B18/PB80)-1-B17-059-B2-B7)/Tx779)	AB779	Trial 2	6.33927	78.1744	61.9102	30.4619	74.3258	73.2122	1.04789	3.40571	42.9274	45.048	47.1686	116.14	118.26	120.381	0.30079	0.289345	0.297129	0.299267	0.297577	0.28528	0.287655	0.297343	0.280439	0.279183	0.272373	0.277712	0.303684	0.841061	0.782578	0.807917	0.805047	0.788129	0.708383	0.718867	0.761333	0.71058	0.705153	0.679905	0.72985	0.850265	155.16	149.978	144.034	141.389	140.82	127.038
CS19-7ISO-173-X-779	(((LAMA2002-58-3-B-B-B-B-B-B-1-B19-B18/PB80)-1-B17-064-B12-1-B3)/Tx779)	AB779	Trial 2	7.9291	85.1721	65.9707	32.221	73.0044	72.2823	1.01256	3.66169	43.4689	45.3563	47.2437	115.751	117.639	119.526	0.298478	0.287309	0.296817	0.299136	0.297737	0.285902	0.288087	0.297616	0.281591	0.27996	0.273054	0.278156	0.303574	0.827998	0.771524	0.804029	0.802526	0.787475	0.708514	0.718064	0.760859	0.713148	0.708237	0.681671	0.73254	0.850202	151.202	148.601	140.894	138.326	139.537	125.716
CS19-7ISO-172-X-779	(((LAMA2002-58-3-B-B-B-B-B-B-1-B19-B18/PB80)-1-B17-065-B4-B5)/Tx779)	AB779	Trial 2	7.66843	84.1281	65.3222	33.2047	73.4426	72.4952	1.98538	3.806	42.2913	45.0376	47.7839	114.786	117.533	120.279	0.300411	0.288638	0.296478	0.299246	0.297248	0.285637	0.288497	0.297148	0.28134	0.279536	0.27224	0.278186	0.30507	0.83727	0.778721	0.801684	0.803215	0.785369	0.706616	0.717748	0.758242	0.711566	0.704347	0.677956	0.733221	0.857542	154.166	149.508	141.502	140.409	139.531	126.012
CS19-7ISO-433-X-779	(((LH195//LAMA2002-58-3-B-B-B-B-B-B-B18)-B3-1-1-1)/Tx779)	AB779	Trial 2	6.90411	79.4354	61.8928	28.4898	74.3801	72.135	1.3137	2.92165	45.1086	48.2182	51.3277	117.244	120.353	123.463	0.300646	0.289776	0.296847	0.299594	0.298147	0.285412	0.287959	0.297536	0.281394	0.27989	0.273474	0.277293	0.303911	0.840273	0.784514	0.806101	0.80553	0.790143	0.708386	0.719403	0.76253	0.71332	0.707185	0.682772	0.72789	0.850708	154.082	149.677	142.344	140.332	139.318	125.706
CS19-7ISO-431-X-779	(((LH195//LAMA2002-58-3-B-B-B-B-B-B-B18)-B3-1-2-1)/Tx779)	AB779	Trial 2	7.62627	83.2004	62.7729	31.2117	72.4024	71.5376	1.6549	3.63186	43.8644	46.3935	48.9226	115.402	117.931	120.46	0.301159	0.288618	0.297196	0.298103	0.297784	0.285735	0.288203	0.297071	0.281082	0.279714	0.272891	0.278294	0.303588	0.842138	0.778604	0.808214	0.799705	0.788827	0.70878	0.71872	0.759434	0.711343	0.706053	0.67994	0.73228	0.850453	154.429	150.42	144.619	141.385	140.538	125.439
CS19-7ISO-429-X-779	(((LH195//LAMA2002-58-3-B-B-B-B-B-B-B18)-B3-1-2-B)/Tx779)	AB779	Trial 2	7.92355	80.3549	63.0628	29.8981	73.3049	71.9616	1.61441	3.49021	43.7318	46.3973	49.0628	115.693	118.359	121.024	0.300338	0.28918	0.297206	0.299569	0.298731	0.286359	0.289144	0.297228	0.281134	0.280071	0.273069	0.279326	0.304281	0.83736	0.780667	0.80607	0.805022	0.791985	0.712027	0.721584	0.762871	0.713819	0.710055	0.682182	0.737898	0.852157	152.146	149.026	142.23	138.846	138.634	125.752
CS19-7ISO-427-X-779	(((LH195//LAMA2002-58-3-B-B-B-B-B-B-B18)-B3-1-3-1-B3)/Tx779)	AB779	Trial 2	7.48009	83.8989	64.6751	31.5299	73.3432	72.4346	1.40893	3.66814	43.0867	45.2999	47.513	115.521	117.734	119.948	0.300397	0.288922	0.297865	0.298037	0.298411	0.284776	0.287792	0.297317	0.281719	0.280205	0.272706	0.278231	0.303669	0.838943	0.780631	0.810732	0.799708	0.79076	0.706402	0.718803	0.762297	0.713783	0.71019	0.680825	0.733296	0.849895	153.656	149.787	142.555	141.971	138.413	126.277
CS19-7ISO-426-X-779	(((LH195//LAMA2002-58-3-B-B-B-B-B-B-B18)-B3-1-3-1-B5)/Tx779)	AB779	Trial 2	7.94758	82.1628	63.3407	31.4823	73.057	72.0018	2.51588	3.74329	41.9703	46.044	50.1176	113.972	118.046	122.119	0.300384	0.289372	0.296959	0.299116	0.298633	0.286216	0.28801	0.298348	0.281759	0.280142	0.27342	0.279812	0.304288	0.838685	0.782202	0.805471	0.802671	0.791035	0.710604	0.718673	0.763859	0.714194	0.707811	0.682832	0.739274	0.852707	153.426	148.995	141.34	139.107	137.915	125.924
CS19-7ISO-425-X-779	(((LH195//LAMA2002-58-3-B-B-B-B-B-B-B18)-B3-1-3-2)/Tx779)	AB779	Trial 2	7.72829	84.448	63.5661	31.7772	73.5486	72.033	0.867549	3.06183	44.8261	47.1048	49.3834	116.859	119.138	121.416	0.299353	0.289444	0.296427	0.298336	0.297353	0.284598	0.287118	0.297685	0.28056	0.278779	0.271922	0.278147	0.302936	0.83294	0.781346	0.802989	0.798622	0.786078	0.703891	0.713813	0.759886	0.707564	0.700474	0.674676	0.729878	0.845324	152.272	149.165	142.478	139.286	139.153	124.969
CS19-7ISO-424-X-779	(((LH195//LAMA2002-58-3-B-B-B-B-B-B-B18)-B3-1-3-B)/Tx779)	AB779	Trial 2	7.31176	80.9422	63.0613	29.6435	71.602	69.7315	0.661484	1.8373	52.2127	56.4651	60.7174	121.944	126.197	130.449	0.300306	0.289039	0.297754	0.299452	0.298272	0.285846	0.287497	0.297808	0.281745	0.279862	0.272917	0.278032	0.30434	0.837238	0.779774	0.807662	0.803551	0.78855	0.707989	0.71573	0.764214	0.714974	0.705701	0.680404	0.73069	0.852043	151.228	148.061	140.715	138.646	137.738	124.054
CS19-7ISO-422-X-779	(((LH195//LAMA2002-58-3-B-B-B-B-B-B-B18)-B3-1-4-1-B3)/Tx779)	AB779	Trial 2	7.97706	85.0754	64.9216	32.4629	72.7853	71.8473	1.20063	3.19964	44.6534	47.1546	49.6558	116.501	119.002	121.503	0.299676	0.289112	0.29679	0.298883	0.298389	0.285718	0.287608	0.296728	0.281322	0.278678	0.271935	0.278061	0.303191	0.83418	0.779258	0.804254	0.80144	0.789592	0.7076	0.715827	0.759096	0.713215	0.702432	0.677281	0.732524	0.847718	151.328	147.821	141.438	138.327	138.931	124.663
CS19-7ISO-416-X-779	(((LH195//LAMA2002-58-3-B-B-B-B-B-B-B18)-B3-2-1-1-B2)/Tx779)	AB779	Trial 2	8.26062	81.5624	63.4128	30.7325	74.2838	72.9954	0.524033	2.03608	47.1921	50.4989	53.8057	120.187	123.494	126.801	0.300263	0.289762	0.296964	0.298376	0.297497	0.285683	0.287503	0.297265	0.280449	0.27882	0.272489	0.27553	0.303242	0.838253	0.783385	0.805859	0.800256	0.787665	0.708929	0.717021	0.757784	0.70809	0.701374	0.677415	0.719224	0.847487	153.686	149.71	141.298	140.526	139.941	125.487
CS19-7ISO-415-X-779	(((LH195//LAMA2002-58-3-B-B-B-B-B-B-B18)-B3-2-1-1-B4)/Tx779)	AB779	Trial 2	7.35813	83.764	65.3023	31.6076	73.7642	72.6437	2.25305	4.0373	41.4495	44.2518	47.0541	114.093	116.895	119.698	0.299879	0.288939	0.297275	0.298382	0.298482	0.286455	0.288961	0.297233	0.281458	0.279686	0.27273	0.278829	0.304185	0.83494	0.778361	0.805683	0.797914	0.788545	0.710451	0.72155	0.761083	0.713362	0.706513	0.680506	0.736163	0.852591	152.484	149.47	141.895	138.442	137.849	125.73
CS19-7ISO-414-X-779	(((LH195//LAMA2002-58-3-B-B-B-B-B-B-B18)-B3-2-1-B5)/Tx779)	AB779	Trial 2	7.60848	79.2108	62.2441	30.6327	73.2029	72.4808	1.13707	3.38929	43.6549	45.875	48.095	116.136	118.356	120.576	0.301601	0.289407	0.29792	0.299997	0.298069	0.285768	0.287838	0.297783	0.281594	0.279764	0.272726	0.276898	0.303828	0.844396	0.783464	0.811286	0.808052	0.789659	0.709955	0.718996	0.761538	0.712212	0.704548	0.678363	0.726144	0.850679	155.987	150.203	144.175	140.861	139.563	126.837
CS19-7ISO-413-X-779	(((LH195//LAMA2002-58-3-B-B-B-B-B-B-B18)-B3-2-1-B6)/Tx779)	AB779	Trial 2	7.3091	82.7149	65.1868	29.9759	73.6515	72.0843	1.7662	3.6344	43.2178	45.8942	48.5706	115.302	117.978	120.655	0.30058	0.287934	0.297124	0.299056	0.297476	0.285829	0.288136	0.297844	0.281391	0.279971	0.272389	0.278016	0.303434	0.838578	0.775029	0.806365	0.80188	0.785631	0.709317	0.720026	0.764107	0.713279	0.706743	0.678605	0.732091	0.848626	152.913	148.766	142.561	139.233	138.65	125.932
CS19-7ISO-407-X-779	(((LH195//LAMA2002-58-3-B-B-B-B-B-B-B18)-B3-2-2-1-B3)/Tx779)	AB779	Trial 2	7.66847	84.7611	63.0928	31.5441	72.152	71.0855	2.44653	3.76652	43.011	46.7989	50.5868	114.096	117.884	121.672	0.299943	0.28939	0.296932	0.298766	0.298375	0.28565	0.287903	0.29802	0.28154	0.279979	0.27272	0.278356	0.304285	0.835552	0.780846	0.804332	0.801352	0.789175	0.708367	0.718241	0.763526	0.714173	0.707359	0.680624	0.733585	0.852468	151.699	149.118	140.58	141.185	138.582	126.713
CS19-7ISO-406-X-779	(((LH195//LAMA2002-58-3-B-B-B-B-B-B-B18)-B3-2-2-1-B6)/Tx779)	AB779	Trial 2	7.0921	79.3863	62.9171	29.3194	73.7207	72.1002	1.51368	2.95756	45.0467	48.5096	51.9725	117.147	120.61	124.073	0.299877	0.289542	0.296977	0.299532	0.298277	0.286624	0.28812	0.297979	0.281093	0.280377	0.272913	0.277805	0.304048	0.837774	0.783941	0.806107	0.805414	0.790706	0.713255	0.72074	0.764873	0.713092	0.708976	0.681091	0.730502	0.852192	153.729	149.145	142.02	140.504	139.694	126.84
CS19-7ISO-405-X-779	(((LH195//LAMA2002-58-3-B-B-B-B-B-B-B18)-B3-2-2-B)/Tx779)	AB779	Trial 2	6.7882	80.7869	62.665	31.0547	73.4171	72.3096	1.87297	3.54494	43.0608	46.0512	49.0417	115.37	118.361	121.351	0.300273	0.288866	0.297184	0.299404	0.297918	0.286161	0.287092	0.296929	0.281161	0.27905	0.272197	0.278254	0.303192	0.837367	0.779933	0.806963	0.804286	0.788772	0.71001	0.715183	0.758524	0.711797	0.702645	0.67746	0.732465	0.847843	154.026	149.693	142.87	140.338	139.468	125.752
CS19-7ISO-404-X-779	(((LH195//LAMA2002-58-3-B-B-B-B-B-B-B18)-B3-2-2-B7)/Tx779)	AB779	Trial 2	7.20345	81.1674	63.1611	29.2382	73.2111	72.5081	0.640946	2.51664	45.7804	48.4461	51.1118	118.288	120.954	123.62	0.3009	0.289116	0.297198	0.299429	0.298341	0.285827	0.288173	0.297265	0.281443	0.280003	0.272765	0.278004	0.303512	0.841156	0.781829	0.807545	0.804847	0.790214	0.709346	0.720489	0.759165	0.711968	0.705413	0.678688	0.729813	0.848511	154.514	149.602	142.894	141.163	139.288	125.633
CS19-7ISO-403-X-779	(((LH195//LAMA2002-58-3-B-B-B-B-B-B-B18)-B3-2-3-1)/Tx779)	AB779	Trial 2	7.34771	84.6604	62.276	29.4137	73.2983	72.6223	0.706968	2.53345	45.6548	48.3924	51.1299	118.277	121.015	123.752	0.299953	0.289158	0.297083	0.298185	0.298137	0.286698	0.286731	0.297947	0.280698	0.27918	0.271959	0.276446	0.303952	0.836538	0.78097	0.806351	0.799701	0.789895	0.713285	0.714146	0.763598	0.710703	0.703117	0.677163	0.724211	0.849349	152.697	149.173	140.25	139.793	139.332	127.284
CS19-7ISO-401-X-779	(((LH195//LAMA2002-58-3-B-B-B-B-B-B-B18)-B3-2-3-1-B2)/Tx779)	AB779	Trial 2	7.16286	77.6311	61.1504	28.9755	72.2573	70.0909	2.66068	4.19684	43.0135	46.2684	49.5233	113.104	116.359	119.614	0.299798	0.289363	0.296317	0.298653	0.296103	0.285573	0.287373	0.297669	0.280987	0.279469	0.272108	0.277533	0.304191	0.835464	0.78161	0.802918	0.801047	0.782164	0.707438	0.715899	0.762898	0.712191	0.70652	0.679138	0.73075	0.852963	153.013	150.624	141.613	139.852	138.992	125.588
CS19-7ISO-400-X-779	(((LH195//LAMA2002-58-3-B-B-B-B-B-B-B18)-B3-2-3-1-B5)/Tx779)	AB779	Trial 2	7.54525	82.8077	63.3618	30.7179	73.6748	72.4478	1.56665	3.36965	43.5271	46.3002	49.0734	115.975	118.748	121.521	0.300343	0.290548	0.298924	0.301093	0.297923	0.286637	0.288141	0.297392	0.281657	0.279338	0.272577	0.278197	0.304532	0.837673	0.78687	0.813744	0.809693	0.788764	0.71264	0.720227	0.761831	0.713596	0.704265	0.679345	0.732706	0.853252	153.456	148.669	143.005	138.455	139.602	125.671
CS19-7ISO-399-X-779	(((LH195//LAMA2002-58-3-B-B-B-B-B-B-B18)-B3-2-3-B2)/Tx779)	AB779	Trial 2	7.65766	77.7488	58.897	30.6473	72.7093	71.9672	1.33763	3.17565	44.555	47.2753	49.9956	116.522	119.242	121.963	0.29939	0.288284	0.296523	0.298364	0.298482	0.285785	0.287717	0.297624	0.281052	0.279567	0.272388	0.276674	0.303364	0.832988	0.776854	0.803108	0.799112	0.78978	0.708338	0.717942	0.762438	0.710907	0.704329	0.677351	0.725264	0.848527	151.077	149.199	140.89	138.972	139.348	124.695
CS19-7ISO-398-X-779	(((LH195//LAMA2002-58-3-B-B-B-B-B-B-B18)-B3-2-3-B9)/Tx779)	AB779	Trial 2	5.95505	74.5296	63.0879	30.395	74.3326	73.2086	1.26105	2.67147	44.956	48.5011	52.0462	118.165	121.71	125.255	0.299595	0.289251	0.297574	0.300192	0.298242	0.28511	0.286934	0.298073	0.280952	0.279965	0.27269	0.277616	0.304337	0.83464	0.781838	0.808683	0.808416	0.791311	0.708356	0.717	0.76252	0.711087	0.706085	0.679201	0.729065	0.85209	150.782	149.567	141.302	139.339	139.723	127.213
CS19-7ISO-397-X-779	(((LH195//LAMA2002-58-3-B-B-B-B-B-B-B18)-B3-2-4-1)/Tx779)	AB779	Trial 2	7.93553	82.6734	64.5479	31.4698	73.4088	72.1492	1.86012	4.02541	42.483	44.7921	47.1013	114.632	116.941	119.25	0.299817	0.289108	0.296184	0.29778	0.297641	0.285121	0.287647	0.298088	0.280692	0.278635	0.27195	0.276488	0.303302	0.834615	0.779366	0.801413	0.796416	0.785682	0.704307	0.714341	0.762461	0.70865	0.700314	0.675425	0.725928	0.849624	150.998	147.978	139.468	138.503	137.316	123.779
CS19-7ISO-396-X-779	(((LH195//LAMA2002-58-3-B-B-B-B-B-B-B18)-B3-2-B7-B5)/Tx779)	AB779	Trial 2	7.76019	84.0112	64.9069	31.8048	72.2454	71.9821	2.25564	4.11325	42.0215	44.7131	47.4047	114.004	116.695	119.387	0.299507	0.288967	0.296995	0.298626	0.297109	0.285894	0.287813	0.296315	0.280776	0.27966	0.272724	0.277176	0.303466	0.834586	0.779381	0.804656	0.799024	0.784199	0.709108	0.718319	0.757963	0.711066	0.706703	0.680343	0.728506	0.850647	152.853	148.949	142.094	138.86	139.277	126.745
CS19-7ISO-395-X-779	(((LH195//LAMA2002-58-3-B-B-B-B-B-B-B18)-B3-3-1-1)/Tx779)	AB779	Trial 2	7.37361	79.8954	62.7198	29.929	73.3976	72.9896	1.70523	3.86258	42.0112	44.3289	46.6466	115.001	117.318	119.636	0.298169	0.288493	0.296943	0.298627	0.297637	0.286272	0.288884	0.29725	0.280826	0.279239	0.272003	0.276005	0.303198	0.828704	0.777994	0.805518	0.800713	0.787214	0.709651	0.72106	0.759902	0.710304	0.703158	0.676332	0.723104	0.848164	151.813	149.367	141.554	139.796	138.796	125.255
CS19-7ISO-394-X-779	(((LH195//LAMA2002-58-3-B-B-B-B-B-B-B18)-B3-3-1-1-B4)/Tx779)	AB779	Trial 2	7.33822	81.7096	64.1581	32.5238	73.7996	72.6913	0.599389	2.5825	45.3613	47.8826	50.4039	118.053	120.574	123.095	0.299174	0.289483	0.297046	0.298481	0.298179	0.286502	0.288244	0.297226	0.280264	0.278797	0.271644	0.275292	0.30289	0.831618	0.781921	0.804842	0.79874	0.788725	0.709717	0.719301	0.75837	0.707691	0.699627	0.674388	0.71953	0.846061	150.511	150.309	139.993	137.638	138.778	124.597
CS19-7ISO-393-X-779	(((LH195//LAMA2002-58-3-B-B-B-B-B-B-B18)-B3-3-1-1-B5)/Tx779)	AB779	Trial 2	7.34942	80.6703	68.7127	29.3314	70.8832	70.0736	1.67223	3.38523	45.8019	48.7208	51.6397	115.876	118.794	121.713	0.300248	0.289449	0.298121	0.299393	0.298228	0.286218	0.2876	0.297192	0.280553	0.279261	0.272251	0.277838	0.303445	0.837523	0.781808	0.810984	0.803924	0.789371	0.710648	0.717286	0.762615	0.71161	0.705513	0.679498	0.731121	0.849998	152.803	148.997	142.531	139.915	138.834	126.52
CS19-7ISO-392-X-779	(((LH195//LAMA2002-58-3-B-B-B-B-B-B-B18)-B3-3-1-B)/Tx779)	AB779	Trial 2	7.95407	83.6817	65.3423	31.1499	75.6256	74.9386	0.437294	1.74044	46.8942	50.731	54.5679	121.833	125.67	129.506	0.300006	0.290563	0.297047	0.298973	0.29852	0.286169	0.287826	0.298002	0.281165	0.28003	0.273122	0.278956	0.303396	0.837724	0.788345	0.806371	0.803528	0.792065	0.710952	0.718276	0.762353	0.712334	0.708489	0.681704	0.732972	0.847908	152.589	149.098	142.51	141.53	139.07	126.48
CS19-7ISO-391-X-779	(((LH195//LAMA2002-58-3-B-B-B-B-B-B-B18)-B3-3-1-B7)/Tx779)	AB779	Trial 2	7.66816	77.3743	62.7826	30.6142	71.9325	70.5157	1.14841	2.3751	49.0314	53.1074	57.1834	119.547	123.623	127.699	0.300491	0.28977	0.297834	0.299684	0.298684	0.286824	0.288619	0.297982	0.281551	0.280378	0.273174	0.278441	0.30378	0.839084	0.783943	0.810611	0.806099	0.792826	0.714755	0.722941	0.765893	0.715279	0.710309	0.682668	0.732437	0.849491	154.681	149.835	143.196	140.033	140.409	128.47
CS19-7ISO-390-X-779	(((LH195//LAMA2002-58-3-B-B-B-B-B-B-B18)-B3-3-2-1)/Tx779)	AB779	Trial 2	7.30629	84.4598	64.7317	31.7013	72.9282	71.4855	2.14964	3.86036	42.9998	45.9226	48.8453	114.485	117.408	120.331	0.30019	0.288257	0.297058	0.298177	0.297427	0.285465	0.287491	0.296732	0.281161	0.279693	0.272381	0.277391	0.303479	0.836788	0.77684	0.804185	0.797137	0.784435	0.706533	0.715012	0.758573	0.712811	0.706631	0.678935	0.729641	0.849686	152.681	148.119	139.834	138.431	137.476	124.496
CS19-7ISO-388-X-779	(((LH195//LAMA2002-58-3-B-B-B-B-B-B-B18)-B3-3-2-B)/Tx779)	AB779	Trial 2	7.15602	82.3814	64.1472	31.4879	74.9409	73.6844	0.481815	2.78133	43.7911	45.9655	48.1398	117.475	119.65	121.824	0.300931	0.289604	0.297151	0.300011	0.298576	0.284972	0.285233	0.296957	0.281622	0.280036	0.272448	0.277805	0.303279	0.841144	0.783988	0.80718	0.80756	0.791653	0.707418	0.712194	0.757032	0.713157	0.707189	0.677784	0.729875	0.849224	154.369	149.898	142.118	141.45	138.888	126.213
CS19-7ISO-386-X-779	(((LH195//LAMA2002-58-3-B-B-B-B-B-B-B18)-B3-3-3-1)/Tx779)	AB779	Trial 2	7.45518	84.847	65.193	31.038	73.845	72.1478	1.09868	4.19384	42.9237	44.5391	46.1545	115.071	116.687	118.302	0.300321	0.289772	0.296228	0.299263	0.297984	0.28569	0.286906	0.298245	0.281876	0.279482	0.272053	0.278009	0.303866	0.836808	0.783572	0.800023	0.80104	0.786921	0.707706	0.713	0.761445	0.71381	0.704027	0.676243	0.731103	0.852511	152.709	150.205	139.809	137.556	138.553	125.347
CS19-7ISO-385-X-779	(((LH195//LAMA2002-58-3-B-B-B-B-B-B-B18)-B3-3-3-1-B3)/Tx779)	AB779	Trial 2	6.62464	75.4242	60.2739	30.4088	75.2709	73.9531	0.534363	2.77684	43.5444	45.7741	48.0038	117.498	119.727	121.957	0.300584	0.289271	0.296344	0.299066	0.298108	0.28519	0.286553	0.297538	0.280824	0.279916	0.272177	0.27722	0.303398	0.839642	0.782044	0.803679	0.803145	0.789714	0.707284	0.714223	0.759962	0.709436	0.705088	0.67727	0.727146	0.84888	154.673	149.899	142.549	140.283	139.989	125.837
CS19-7ISO-383-X-779	(((LH195//LAMA2002-58-3-B-B-B-B-B-B-B18)-B3-3-3-1-B5)/Tx779)	AB779	Trial 2	7.1499	80.8952	62.2925	31.8629	72.3467	71.0893	1.35084	3.66943	44.4671	46.6236	48.7801	115.556	117.713	119.869	0.300077	0.289313	0.296734	0.299017	0.297422	0.286269	0.288249	0.297863	0.281374	0.279306	0.271952	0.278442	0.303907	0.837454	0.782838	0.806115	0.803306	0.787625	0.71196	0.720977	0.762044	0.713417	0.705266	0.677774	0.733188	0.850844	153.986	148.646	143.107	141.356	139.632	127.073
CS19-7ISO-381-X-779	(((LH195//LAMA2002-58-3-B-B-B-B-B-B-B18)-B3-3-3-B)/Tx779)	AB779	Trial 2	7.76893	82.8996	65.24	31.9048	72.3858	71.6357	2.02662	2.94005	45.6925	51.1664	56.6402	117.328	122.802	128.276	0.300112	0.289184	0.29666	0.298754	0.298265	0.285169	0.286974	0.296608	0.281469	0.279081	0.271824	0.276886	0.303165	0.837445	0.781032	0.805001	0.801098	0.788982	0.705109	0.714156	0.757311	0.712546	0.702875	0.676118	0.726857	0.848005	153.341	150.452	142.13	139.165	138.124	124.606
CS19-7ISO-380-X-779	(((LH195//LAMA2002-58-3-B-B-B-B-B-B-B18)-B3-3-3-B12)/Tx779)	AB779	Trial 2	5.71307	73.7633	60.3002	29.7472	75.8262	73.9492	0.921528	2.23493	45.9633	49.7703	53.5772	119.913	123.719	127.526	0.299722	0.289306	0.297546	0.300785	0.298223	0.285428	0.287804	0.296813	0.281467	0.279673	0.272387	0.278059	0.303715	0.834799	0.780926	0.808437	0.81032	0.78968	0.708853	0.720649	0.75779	0.71175	0.70385	0.677154	0.730805	0.849253	152.253	148.264	142.233	139.614	138.86	125.649
CS19-7ISO-379-X-779	(((LH195//LAMA2002-58-3-B-B-B-B-B-B-B18)-B3-3-3-B5)/Tx779)	AB779	Trial 2	7.76102	81.1228	63.0322	31.4139	72.0603	71.2917	1.11633	3.3424	44.9392	47.1853	49.4314	116.231	118.477	120.723	0.300441	0.289309	0.297594	0.300602	0.297884	0.286377	0.288052	0.297293	0.281286	0.279114	0.272046	0.277206	0.303418	0.839284	0.781293	0.809219	0.809598	0.789701	0.712219	0.720527	0.760962	0.711409	0.702116	0.675743	0.727633	0.849027	154.517	149.955	143.99	140.518	141.023	127.238
CS19-7ISO-378-X-779	(((LH195//LAMA2002-58-3-B-B-B-B-B-B-B18)-B3-3-B3-B5)/Tx779)	AB779	Trial 2	7.75297	85.0766	66.2542	31.3431	73.1864	72.1335	1.00449	3.15555	44.505	46.8294	49.1538	116.638	118.963	121.287	0.300648	0.290849	0.297538	0.299573	0.297937	0.285875	0.28793	0.297454	0.281414	0.27922	0.271745	0.27823	0.304075	0.839706	0.788865	0.80833	0.804158	0.788885	0.709013	0.717555	0.76034	0.711717	0.702857	0.676005	0.732144	0.852199	154.044	150.866	143.062	139.372	139.847	125.431
CS19-7ISO-377-X-779	(((LH195//LAMA2002-58-3-B-B-B-B-B-B-B18)-B3-3-B4-B4)/Tx779)	AB779	Trial 2	8.19324	84.0492	63.6152	28.4285	73.7595	73.0532	0.611832	2.28952	46.0643	49.0446	52.0249	119.117	122.098	125.078	0.300485	0.289108	0.296806	0.298708	0.298905	0.287053	0.289233	0.297765	0.281439	0.279991	0.273143	0.278322	0.304094	0.838925	0.780335	0.804624	0.80141	0.792607	0.712283	0.722841	0.764559	0.714915	0.707819	0.682437	0.731092	0.850656	152.881	149.387	140.159	139.118	138.722	126.092
CS19-7ISO-376-X-779	(((LH195//LAMA2002-58-3-B-B-B-B-B-B-B18)-B3-4-1-1-B7)/Tx779)	AB779	Trial 2	7.50837	84.8528	66.8425	32.8085	72.8713	72.2708	1.38083	2.99185	44.7545	47.8582	50.9618	117.025	120.129	123.233	0.300084	0.288533	0.296772	0.296293	0.297948	0.285164	0.288085	0.298991	0.280824	0.279939	0.272581	0.276648	0.303475	0.836611	0.776947	0.803415	0.789911	0.785924	0.704975	0.716896	0.766065	0.709161	0.705006	0.677521	0.724341	0.847798	152.924	148.69	139.975	137.644	136.624	124.949
CS19-7ISO-375-X-779	(((LH195//LAMA2002-58-3-B-B-B-B-B-B-B18)-B3-4-1-1-B9)/Tx779)	AB779	Trial 2	7.10164	77.3157	60.5904	31.4466	74.3919	73.7954	0.81462	2.48669	44.7395	47.7298	50.7201	118.535	121.525	124.516	0.300227	0.28901	0.296587	0.297927	0.298073	0.28444	0.287265	0.297086	0.280353	0.279889	0.272281	0.27679	0.302978	0.837592	0.78049	0.80393	0.797584	0.788247	0.702537	0.715652	0.757623	0.706804	0.70442	0.675911	0.725409	0.846168	152.826	148.915	141.281	139.167	138.408	124.645
CS19-7ISO-374-X-779	(((LH195//LAMA2002-58-3-B-B-B-B-B-B-B18)-B3-4-1-B)/Tx779)	AB779	Trial 2	7.3623	75.6127	60.5894	27.7557	74.9147	73.5322	0.872397	2.57322	44.7225	47.6622	50.6019	118.255	121.194	124.134	0.300725	0.289102	0.296856	0.299503	0.298579	0.284789	0.287224	0.2977	0.28083	0.279369	0.272547	0.277205	0.302691	0.839208	0.780446	0.804634	0.803111	0.79053	0.704997	0.715856	0.760753	0.708561	0.702818	0.678305	0.726408	0.84587	153.196	149.474	141.489	138.795	138.618	124.891
CS19-7ISO-373-X-779	(((LH195//LAMA2002-58-3-B-B-B-B-B-B-B18)-B3-4-1-B14)/Tx779)	AB779	Trial 2	7.5195	80.2339	63.6886	30.8672	73.3931	72.329	2.07168	3.51231	42.8929	46.3636	49.8343	115.222	118.693	122.163	0.300663	0.287577	0.296872	0.300344	0.298415	0.285376	0.28504	0.296663	0.281826	0.279596	0.272072	0.278228	0.303318	0.838393	0.773575	0.803356	0.804986	0.787293	0.704417	0.706701	0.759473	0.716157	0.707912	0.679495	0.733852	0.849787	152.997	148.848	139.1	137.773	136.882	123.955
CS19-7ISO-372-X-779	(((LH195//LAMA2002-58-3-B-B-B-B-B-B-B18)-B3-4-2-1)/Tx779)	AB779	Trial 2	7.25042	86.0423	65.6478	30.7815	72.7584	71.7516	1.88972	3.97236	42.914	45.3148	47.7156	114.666	117.066	119.467	0.299436	0.289267	0.296883	0.298491	0.297695	0.284847	0.286713	0.297327	0.281038	0.278948	0.272389	0.277492	0.3045	0.833089	0.780812	0.804201	0.799307	0.786597	0.703306	0.710704	0.761702	0.712092	0.703631	0.680261	0.730726	0.855256	151.92	148.599	141.09	138.516	139.302	124.979
CS19-7ISO-371-X-779	(((LH195//LAMA2002-58-3-B-B-B-B-B-B-B18)-B3-4-2-1-B2)/Tx779)	AB779	Trial 2	7.38528	79.8054	62.4037	31.2375	73.2978	71.8459	1.70894	3.178	44.5483	47.9518	51.3553	116.394	119.798	123.201	0.30041	0.28972	0.296862	0.297487	0.298291	0.285556	0.287904	0.29726	0.280763	0.279034	0.272326	0.277438	0.303832	0.838248	0.783041	0.80428	0.796161	0.789362	0.708916	0.718917	0.760166	0.710826	0.703484	0.678504	0.728693	0.849641	153.128	149.612	141.781	140.015	139.206	126.645
CS19-7ISO-370-X-779	(((LH195//LAMA2002-58-3-B-B-B-B-B-B-B18)-B3-4-2-1-B4)/Tx779)	AB779	Trial 2	7.78221	78.6821	61.6786	30.6425	70.2385	69.4549	1.96905	4.16925	44.8879	47.1604	49.433	114.343	116.615	118.888	0.300304	0.288456	0.296531	0.297882	0.298621	0.28523	0.287778	0.297495	0.281717	0.280021	0.272642	0.278242	0.303715	0.836249	0.776173	0.80288	0.796137	0.789717	0.706147	0.717628	0.762071	0.714297	0.707334	0.678949	0.733528	0.85046	151.786	150.444	142.643	138.951	138.496	125.106
CS19-7ISO-369-X-779	(((LH195//LAMA2002-58-3-B-B-B-B-B-B-B18)-B3-4-2-B)/Tx779)	AB779	Trial 2	7.94147	83.6581	64.79	33.0278	73.2838	71.8723	0.886467	3.14094	44.8151	47.0329	49.2507	116.687	118.905	121.123	0.300299	0.289221	0.296585	0.299266	0.298369	0.28703	0.288275	0.297862	0.281503	0.279803	0.272839	0.277598	0.303213	0.837355	0.780677	0.803158	0.801754	0.789369	0.713997	0.719852	0.762856	0.712476	0.704672	0.679717	0.728909	0.84763	152.088	148.425	140.995	139.28	139.248	126.186
CS19-7ISO-368-X-779	(((LH195//LAMA2002-58-3-B-B-B-B-B-B-B18)-B3-4-3-1)/Tx779)	AB779	Trial 2	7.46107	83.781	63.9527	32.6983	72.5743	71.8522	0.8164	2.73927	45.8258	48.4261	51.0264	117.678	120.278	122.879	0.300192	0.289167	0.296753	0.298193	0.298598	0.286156	0.28811	0.297958	0.281781	0.279869	0.27292	0.278367	0.304019	0.837326	0.780527	0.804628	0.797991	0.790336	0.711369	0.719575	0.763554	0.714335	0.705761	0.680743	0.732247	0.851285	151.571	148.739	141.215	138.752	138.417	126.26
CS19-7ISO-367-X-779	(((LH195//LAMA2002-58-3-B-B-B-B-B-B-B18)-B3-4-3-B)/Tx779)	AB779	Trial 2	7.29845	78.415	61.203	30.8975	71.8878	71.1879	1.85185	3.52223	44.2489	47.2422	50.2355	115.437	118.43	121.423	0.300244	0.287069	0.297351	0.299905	0.298149	0.285286	0.286048	0.296384	0.281523	0.280421	0.272148	0.27801	0.302355	0.835597	0.771792	0.806726	0.806424	0.789659	0.706699	0.710767	0.756234	0.713066	0.708668	0.677538	0.731824	0.844863	152.002	148.68	140.78	140.315	138.146	125.899
CS19-7ISO-365-X-779	(((LH195//LAMA2002-58-3-B-B-B-B-B-B-B18)-B3-5-1-1)/Tx779)	AB779	Trial 2	8.42522	81.5738	63.8564	30.367	72.168	70.7217	1.53808	3.33023	45.3569	48.1469	50.9368	116.079	118.869	121.659	0.299308	0.289547	0.295836	0.296762	0.298062	0.28568	0.287821	0.298303	0.281597	0.279088	0.271998	0.277761	0.303522	0.832528	0.782083	0.800678	0.793401	0.787914	0.707288	0.717085	0.764453	0.712306	0.702064	0.676666	0.729524	0.849587	151.317	148.104	142.259	139.893	138.317	126.129
CS19-7ISO-364-X-779	(((LH195//LAMA2002-58-3-B-B-B-B-B-B-B18)-B3-5-1-1-B3)/Tx779)	AB779	Trial 2	7.30481	82.5777	65.2742	32.004	75.7071	73.7589	1.29424	3.12134	42.909	45.6456	48.3822	116.668	119.405	122.141	0.301085	0.289609	0.297365	0.299263	0.298358	0.284909	0.287418	0.298465	0.281266	0.280262	0.272676	0.27841	0.303306	0.841116	0.782386	0.807496	0.802511	0.790139	0.706239	0.717127	0.763945	0.711287	0.706969	0.678921	0.733606	0.84848	153.403	149.356	141.89	138.78	139.122	125.234
CS19-7ISO-363-X-779	(((LH195//LAMA2002-58-3-B-B-B-B-B-B-B18)-B3-5-2-1)/Tx779)	AB779	Trial 2	7.75209	83.748	64.2118	30.4574	72.9759	71.5031	0.947136	3.10025	45.2641	47.5864	49.9086	116.767	119.089	121.412	0.299969	0.289092	0.297192	0.298611	0.29856	0.28649	0.288482	0.298072	0.281478	0.280203	0.273208	0.277325	0.303741	0.836699	0.780714	0.806999	0.800804	0.791546	0.712349	0.72171	0.764303	0.713474	0.707245	0.680606	0.72756	0.849235	152.651	149.406	142.545	140.073	139.538	127.602
CS19-7ISO-362-X-779	(((LH195//LAMA2002-58-3-B-B-B-B-B-B-B18)-B3-5-2-1-B2)/Tx779)	AB779	Trial 2	8.08424	85.5936	66.1981	32.6544	70.2033	69.3948	2.74618	3.95746	43.6529	47.7808	51.9086	113.048	117.176	121.303	0.299855	0.288943	0.296914	0.298318	0.298369	0.285927	0.288067	0.297958	0.282059	0.280127	0.272706	0.278872	0.304609	0.83434	0.778663	0.803003	0.797206	0.787119	0.707556	0.71773	0.764523	0.716117	0.708458	0.680973	0.736296	0.853452	151.127	149.482	140.977	136.778	136.172	124.268
CS19-7ISO-361-X-779	(((LH195//LAMA2002-58-3-B-B-B-B-B-B-B18)-B3-5-2-2)/Tx779)	AB779	Trial 2	7.66365	83.0934	60.7534	30.8838	72.6159	71.0772	1.60549	4.06789	43.7544	45.7849	47.8155	114.832	116.862	118.893	0.300278	0.288408	0.296602	0.29877	0.297852	0.286437	0.287591	0.297087	0.281414	0.279417	0.272545	0.277606	0.303395	0.837108	0.776809	0.803673	0.80084	0.787452	0.710672	0.716311	0.761545	0.713168	0.704657	0.679026	0.73043	0.849781	152.885	149.382	140.983	139.961	138.678	125.517
CS19-7ISO-360-X-779	(((LH195//LAMA2002-58-3-B-B-B-B-B-B-B18)-B3-5-2-B9)/Tx779)	AB779	Trial 2	7.25107	74.3279	60.9716	28.9561	72.5057	71.022	0.813342	2.66003	46.8985	49.6061	52.3136	117.92	120.628	123.336	0.301547	0.289954	0.298081	0.300271	0.298419	0.285984	0.288103	0.297713	0.281278	0.28003	0.272813	0.278481	0.304141	0.844939	0.786409	0.813112	0.810491	0.792588	0.712429	0.721109	0.763805	0.714572	0.708145	0.680988	0.733265	0.851948	156.443	149.784	145.501	142.978	140.419	127.985
CS19-7ISO-358-X-779	(((LH195//LAMA2002-58-3-B-B-B-B-B-B-B18)-B3-6-1-1)/Tx779)	AB779	Trial 2	7.4584	79.9711	64.7966	31.954	73.6796	72.6896	1.59432	3.56749	42.8723	45.4063	47.9403	115.562	118.096	120.63	0.298699	0.290229	0.297022	0.298756	0.298291	0.285381	0.287406	0.297507	0.280633	0.279966	0.272287	0.276515	0.304066	0.829964	0.785451	0.805456	0.801367	0.789667	0.706497	0.716747	0.759911	0.708822	0.704736	0.676537	0.724437	0.849644	152.25	150.043	141.418	139.97	139.115	125.156
CS19-7ISO-356-X-779	(((LH195//LAMA2002-58-3-B-B-B-B-B-B-B18)-B3-6-2-1)/Tx779)	AB779	Trial 2	7.75859	82.5198	63.8853	30.4044	73.0263	71.9345	1.20881	3.51602	43.9473	46.1144	48.2815	115.882	118.049	120.216	0.301006	0.289126	0.297236	0.298499	0.297926	0.285074	0.286688	0.29737	0.280695	0.278668	0.271981	0.276746	0.30329	0.841718	0.781793	0.808937	0.802259	0.789615	0.707197	0.714987	0.759247	0.709695	0.701279	0.67667	0.725307	0.849026	155.411	150.919	144.05	141.926	140.251	127.139
CS19-7ISO-354-X-779	(((LH195//LAMA2002-58-3-B-B-B-B-B-B-B18)-B3-6-3-1)/Tx779)	AB779	Trial 2	7.5078	81.2722	64.5416	29.513	73.3572	72.2942	1.66959	3.33874	43.6911	46.6866	49.6821	115.985	118.981	121.976	0.300303	0.288909	0.297111	0.298995	0.298021	0.28459	0.287187	0.29782	0.281243	0.279816	0.272596	0.27755	0.303565	0.83852	0.780397	0.807111	0.802475	0.789435	0.705554	0.715692	0.761959	0.711409	0.704674	0.678261	0.728444	0.849457	153.706	149.467	142.735	139.569	139.351	125.878
CS19-7ISO-353-X-779	(((LH195//LAMA2002-58-3-B-B-B-B-B-B-B18)-B3-6-3-B)/Tx779)	AB779	Trial 2	7.49726	81.0772	63.1832	30.8089	70.5695	69.2693	2.9591	4.0397	42.92	47.547	52.1741	112.189	116.816	121.443	0.300217	0.289388	0.296527	0.299117	0.297945	0.285417	0.287306	0.297465	0.280866	0.279615	0.273126	0.276892	0.302958	0.836968	0.782045	0.803456	0.802146	0.787683	0.706528	0.714987	0.761389	0.711827	0.705673	0.682247	0.726925	0.847131	152.955	150.493	140.261	139.154	138.389	125.165
CS19-7ISO-352-X-779	(((LH195//LAMA2002-58-3-B-B-B-B-B-B-B18)-B3-7-2-1)/Tx779)	AB779	Trial 2	7.47793	82.1948	63.9202	29.9223	72.7654	71.7555	1.22967	3.114	44.942	47.5955	50.2489	116.698	119.351	122.004	0.299726	0.287684	0.298007	0.300686	0.298249	0.286038	0.287403	0.297505	0.281802	0.279491	0.272809	0.278304	0.302726	0.835465	0.774445	0.80892	0.807421	0.787321	0.708606	0.716773	0.760857	0.713935	0.704435	0.678929	0.732306	0.845457	151.558	148.129	139.667	137.566	137.858	123.793
CS19-7ISO-351-X-779	(((LH195//LAMA2002-58-3-B-B-B-B-B-B-B18)-B3-7-3-B)/Tx779)	AB779	Trial 2	7.39399	78.7981	67.6204	31.2617	73.1669	72.0676	0.663709	2.71425	45.6291	48.0675	50.5059	117.697	120.135	122.574	0.299544	0.289605	0.297205	0.298947	0.298709	0.285086	0.287364	0.297685	0.280087	0.279043	0.272822	0.27653	0.302689	0.834324	0.782495	0.806484	0.80213	0.790321	0.704834	0.713977	0.760077	0.706057	0.700054	0.676624	0.723184	0.844096	151.366	148.849	142.312	139.58	137.921	124.108
CS19-7ISO-350-X-779	(((LH195//LAMA2002-58-3-B-B-B-B-B-B-B18)-B3-8-1-1)/Tx779)	AB779	Trial 2	7.09043	78.6305	62.3125	31.0144	74.3386	72.9044	1.43432	3.49108	42.9018	45.3328	47.7638	115.806	118.237	120.668	0.30073	0.289525	0.29703	0.299075	0.297994	0.285321	0.287091	0.297491	0.281036	0.279709	0.272547	0.27789	0.30338	0.839705	0.782235	0.805537	0.80254	0.787986	0.70639	0.714183	0.759593	0.709895	0.703965	0.677033	0.731065	0.848952	153.033	148.026	141.157	139.966	137.812	125.586
CS19-7ISO-349-X-779	(((LH195//LAMA2002-58-3-B-B-B-B-B-B-B18)-B3-8-2-B)/Tx779)	AB779	Trial 2	7.06536	75.2598	58.5506	28.2292	71.0282	70.3065	0.84507	2.94189	46.832	49.2166	51.6012	117.139	119.523	121.908	0.300302	0.290006	0.29801	0.299387	0.29857	0.285829	0.287543	0.297046	0.280677	0.279785	0.272134	0.277357	0.302918	0.839002	0.785651	0.811145	0.803598	0.792	0.709983	0.718489	0.759321	0.708715	0.704899	0.677056	0.727632	0.846315	154.708	150.174	145.258	140.406	140.803	126.991
CS19-7ISO-348-X-779	(((LH195//LAMA2002-58-3-B-B-B-B-B-B-B18)-B3-8-3-1)/Tx779)	AB779	Trial 2	7.32415	76.4286	61.1681	30.1008	71.9796	71.0063	1.18082	2.54068	47.6825	51.3594	55.0363	118.689	122.366	126.043	0.300529	0.289077	0.297234	0.299133	0.298209	0.287109	0.288437	0.297218	0.282273	0.280518	0.273202	0.278563	0.304061	0.838776	0.781012	0.806399	0.801869	0.789719	0.716321	0.721836	0.763113	0.717672	0.710647	0.683045	0.733464	0.850401	153.117	149.382	142.493	138.801	139.165	127.836
CS19-7ISO-347-X-779	(((LH195//Tx773)-B3-01-1-1-B14-1-B4)/Tx779)	AB779	Trial 2	6.98671	79.0384	62.1526	30.8534	74.5944	72.8703	1.05239	3.10033	43.8848	46.3262	48.7677	116.755	119.197	121.638	0.301056	0.290458	0.298573	0.300159	0.298	0.284716	0.285448	0.296614	0.281275	0.279996	0.272647	0.277722	0.302508	0.842383	0.787819	0.81382	0.807916	0.7897	0.705978	0.71325	0.756171	0.711557	0.705529	0.678121	0.729318	0.845058	154.728	149.184	142.839	140.711	139.805	126.221
CS19-7ISO-346-X-779	(((LH195//Tx773)-B3-01-1-1-B14-B8)/Tx779)	AB779	Trial 2	6.84255	79.9772	64.2703	32.7626	74.8545	73.9069	1.00369	3.24191	42.5527	44.7866	47.0205	116.46	118.694	120.927	0.301722	0.289738	0.297394	0.299376	0.298079	0.285557	0.287933	0.296794	0.281092	0.279222	0.27243	0.278052	0.303723	0.844596	0.784599	0.808376	0.804228	0.790804	0.710245	0.720224	0.757491	0.710735	0.702181	0.677086	0.730089	0.848638	154.114	148.845	142.692	140.134	139.682	126.308
CS19-7ISO-345-X-779	(((LH195//Tx773)-B3-01-1-2-B9-B6)/Tx779)	AB779	Trial 2	7.62273	83.0495	62.3051	31.5831	73.5687	72.2072	0.803397	2.3943	46.6964	49.8393	52.9822	118.904	122.047	125.189	0.299502	0.288159	0.296936	0.29997	0.297962	0.286359	0.287935	0.298142	0.281468	0.280312	0.273166	0.278764	0.303402	0.834543	0.777498	0.805959	0.807402	0.789038	0.71213	0.720272	0.762487	0.712778	0.707435	0.680872	0.733947	0.84884	152.823	147.752	140.996	140.047	138.22	125.872
CS19-7ISO-344-X-779	(((LH195//Tx773)-B3-01-1-3-B9-1-B3)/Tx779)	AB779	Trial 2	7.01699	83.9608	65.5561	32.7005	74.9662	73.6082	1.50321	3.70401	41.7924	44.0643	46.3362	115.401	117.672	119.944	0.300026	0.289861	0.296877	0.299004	0.297348	0.285278	0.28593	0.296633	0.28099	0.278693	0.271788	0.27761	0.303597	0.836058	0.783621	0.805682	0.801865	0.785735	0.704988	0.708726	0.754195	0.70885	0.700001	0.673692	0.729961	0.849591	152.13	148.219	142.13	138.048	138.874	124.1
CS19-7ISO-343-X-779	(((LH195//Tx773)-B3-01-1-3-B9-B8)/Tx779)	AB779	Trial 2	7.47401	82.066	63.8186	31.872	72.65	72.0133	1.36327	3.18574	44.4771	47.2206	49.9642	116.49	119.234	121.977	0.300698	0.289004	0.297414	0.298885	0.298532	0.285668	0.288096	0.297723	0.281635	0.279888	0.272209	0.278335	0.303187	0.840356	0.780505	0.807776	0.802744	0.792053	0.708943	0.719617	0.761331	0.713084	0.705264	0.677299	0.732724	0.848452	153.774	148.963	142.109	140.336	139.997	125.813
CS19-7ISO-342-X-779	(((LH195//Tx773)-B3-01-1-B3-B8-1-B5)/Tx779)	AB779	Trial 2	8.18996	76.9108	62.5871	30.0037	73.9021	72.5987	0.749461	2.6716	45.2555	47.8568	50.4581	117.854	120.456	123.057	0.30031	0.289798	0.297229	0.300807	0.298363	0.285113	0.287386	0.296244	0.280843	0.278839	0.271901	0.278051	0.303091	0.839182	0.785919	0.808074	0.811068	0.791649	0.707767	0.717631	0.756063	0.710621	0.701072	0.67557	0.730016	0.846723	153.183	149.751	142.572	141.362	139.338	125.313
CS19-7ISO-341-X-779	(((LH195//Tx773)-B3-02-1-1-B10-1-B2)/Tx779)	AB779	Trial 2	7.24738	82.0373	64.307	30.6263	75.0962	73.0067	1.41641	3.80206	42.3123	44.4082	46.5041	115.319	117.415	119.511	0.299595	0.289832	0.297172	0.299694	0.298184	0.286174	0.288422	0.297687	0.281116	0.279611	0.272372	0.277272	0.303459	0.834255	0.78337	0.806717	0.804822	0.788754	0.71065	0.72139	0.762154	0.712058	0.706001	0.679007	0.728357	0.847884	152.739	148.125	142.482	138.937	138.221	125.557
CS19-7ISO-340-X-779	(((LH195//Tx773)-B3-02-1-3-B11-1-B3)/Tx779)	AB779	Trial 2	7.38759	82.7228	64.4289	31.1578	72.0049	70.9925	1.67831	3.33239	45.0027	48.0256	51.0484	115.995	119.018	122.041	0.299891	0.289078	0.296582	0.299405	0.298004	0.284861	0.287494	0.2986	0.281234	0.27937	0.272468	0.277283	0.302717	0.835173	0.780362	0.80409	0.804876	0.788783	0.706171	0.717752	0.765115	0.712174	0.704806	0.678567	0.727839	0.845996	152.084	149.195	141.255	140.421	138.397	125.444
CS19-7ISO-339-X-779	(((LH195//Tx773)-B3-02-1-B3-B12-1-1)/Tx779)	AB779	Trial 2	7.23686	80.4424	62.7331	30.4586	72.5279	71.5706	1.71068	3.34639	44.3706	47.4274	50.4842	115.941	118.998	122.055	0.299772	0.288886	0.297614	0.299159	0.297812	0.285235	0.287565	0.297258	0.281106	0.279638	0.273396	0.277686	0.303854	0.834929	0.7796	0.808807	0.802908	0.787888	0.706523	0.717371	0.760944	0.712237	0.706732	0.682188	0.730247	0.851852	152.478	149.094	142.27	139.297	139.414	125.416
CS19-7ISO-338-X-779	(((LH195//Tx773)-B3-03-1-2-B11-B8)/Tx779)	AB779	Trial 2	7.81878	83.5124	64.0543	30.3226	72.2968	71.2228	0.642188	2.19848	48.3522	51.565	54.7777	119.575	122.788	126.001	0.300193	0.289179	0.297001	0.299177	0.298025	0.286563	0.288763	0.298877	0.281305	0.28021	0.273166	0.278147	0.304389	0.837321	0.781201	0.806747	0.804437	0.789658	0.711464	0.72258	0.767593	0.712574	0.706865	0.681525	0.731234	0.851279	152.737	149.778	142.641	141.038	139.432	125.562
CS19-7ISO-337-X-779	(((LH195//Tx773)-B3-03-2-1-B11-1-B5)/Tx779)	AB779	Trial 2	7.37229	80.809	62.8434	30.4578	73.1894	72.6536	1.19443	3.09866	44.0873	46.7131	49.3388	116.741	119.367	121.992	0.30078	0.28822	0.297678	0.300776	0.298493	0.285353	0.285841	0.296882	0.281999	0.279932	0.272282	0.278509	0.302963	0.840204	0.777637	0.808802	0.80975	0.789746	0.707154	0.712383	0.758828	0.715893	0.707817	0.678991	0.733398	0.847959	153.913	148.346	141.431	139.264	138.118	125.452
CS19-7ISO-336-X-779	(((LH195//Tx773)-B3-03-2-2-B7-B8)/Tx779)	AB779	Trial 2	8.42198	82.2849	65.099	31.8657	73.477	72.1244	0.406824	1.5711	51.012	55.3065	59.601	123.136	127.431	131.725	0.300565	0.288418	0.297136	0.298137	0.298217	0.285762	0.28842	0.298654	0.282026	0.281002	0.273732	0.279214	0.303525	0.838735	0.777461	0.805739	0.797847	0.788471	0.708543	0.720087	0.766552	0.716147	0.711649	0.68302	0.734191	0.847359	152.448	149.236	141.186	139.412	137.612	125.476
CS19-7ISO-335-X-779	(((LH195//Tx773)-B3-03-2-3-B9-B5)/Tx779)	AB779	Trial 2	7.73973	85.431	68.0603	33.9236	74.2304	73.1684	0.947509	3.37096	43.0663	45.1294	47.1926	116.235	118.298	120.361	0.301115	0.289624	0.296871	0.298851	0.29785	0.28504	0.288003	0.297925	0.281325	0.279975	0.272742	0.278139	0.304196	0.841163	0.782534	0.804476	0.80057	0.786569	0.704616	0.717326	0.762302	0.711745	0.708114	0.68043	0.732364	0.853304	153.877	149.767	141.388	139.557	138.136	124.84
CS19-7ISO-334-X-779	(((LH195//Tx773)-B3-03-2-B2-B6-B7)/Tx779)	AB779	Trial 2	7.45875	81.6924	63.3506	30.3349	74.1034	72.5539	0.864375	2.36352	46.5689	49.9042	53.2394	119.123	122.458	125.793	0.30017	0.288833	0.296129	0.297655	0.296986	0.284848	0.287256	0.297311	0.280709	0.278764	0.271361	0.277503	0.303383	0.836733	0.779154	0.802921	0.796698	0.784259	0.705665	0.716958	0.75914	0.709473	0.701265	0.673823	0.727785	0.848572	152.743	148.595	142.991	139.529	139.537	126.535
CS19-7ISO-333-X-779	(((LH195//Tx773)-B3-05-1-1-B10-B11)/Tx779)	AB779	Trial 2	7.45237	86.6031	66.3033	32.7776	71.6113	70.9734	0.566845	2.0202	49.3974	52.8377	56.2781	120.371	123.811	127.251	0.300517	0.28869	0.296458	0.298877	0.298322	0.285064	0.287971	0.297525	0.281224	0.279759	0.2725	0.277583	0.303753	0.837489	0.777798	0.802279	0.802282	0.789012	0.706281	0.719225	0.76141	0.712162	0.705824	0.679043	0.729205	0.849511	151.745	148.486	139.895	138.655	137.663	125.028
CS19-7ISO-332-X-779	(((LH195//Tx773)-B3-05-1-2-B10-B6)/Tx779)	AB779	Trial 2	7.55495	85.8587	66.2703	31.8048	74.6197	73.196	0.657876	1.58618	51.4191	56.8053	62.1915	124.615	130.001	135.387	0.299072	0.288636	0.296029	0.298984	0.297269	0.285152	0.287493	0.297987	0.281287	0.279838	0.2721	0.278461	0.303649	0.831181	0.778604	0.802306	0.802824	0.785816	0.707316	0.716674	0.762053	0.711744	0.705778	0.67672	0.732127	0.848599	151.613	148.945	142.258	140.532	139.242	126.557
CS19-7ISO-329-X-779	(((LH195//Tx773)-B3-08-1-1-B10-B8)/Tx779)	AB779	Trial 2	7.26107	81.8417	64.4967	31.9107	74.44	74.0968	1.33431	3.47316	41.7971	44.1348	46.4725	115.894	118.232	120.569	0.29976	0.290567	0.297298	0.298937	0.298122	0.285749	0.287563	0.297077	0.280386	0.279202	0.27189	0.276766	0.303269	0.836158	0.787737	0.808191	0.802655	0.78962	0.708361	0.717874	0.759151	0.70888	0.703778	0.676213	0.725572	0.849157	153.347	150.431	142.484	140.307	140.446	125.424
CS19-7ISO-328-X-779	(((LH195//Tx773)-B3-08-1-1-B10-B8-B4)/Tx779)	AB779	Trial 2	7.76072	80.6818	63.3026	30.4426	73.0001	72.2617	0.784188	2.80844	45.2115	47.6815	50.1516	117.473	119.943	122.413	0.299678	0.288606	0.296934	0.299058	0.298199	0.285161	0.287508	0.297304	0.280972	0.278872	0.271913	0.276057	0.303167	0.835208	0.778468	0.805374	0.802844	0.789303	0.706051	0.717137	0.761262	0.711803	0.702892	0.677151	0.722738	0.847522	152.607	149.841	141.18	139.961	139.038	124.794
CS19-7ISO-327-X-779	(((LH195//Tx773)-B3-08-1-2-B10-1-B3)/Tx779)	AB779	Trial 2	7.73937	81.2844	64.8329	30.6803	72.786	71.886	1.266	3.55084	43.9085	46.0969	48.2852	115.795	117.983	120.171	0.299735	0.288125	0.296573	0.299385	0.297314	0.286326	0.288044	0.297215	0.280762	0.279261	0.271928	0.278087	0.303933	0.835545	0.776776	0.804204	0.803943	0.787103	0.711403	0.719972	0.759769	0.711027	0.704486	0.677019	0.731584	0.850966	153.074	150.045	141.687	140.756	140.988	125.884
CS19-7ISO-326-X-779	(((LH195//Tx773)-B3-08-1-B6-B9-B7)/Tx779)	AB779	Trial 2	7.58841	83.3959	64.579	32.2573	73.4603	72.4664	0.773953	2.50987	45.9453	48.8257	51.706	118.412	121.292	124.172	0.300824	0.288479	0.296797	0.298147	0.298182	0.285091	0.288056	0.296368	0.281814	0.279615	0.272904	0.278176	0.30352	0.840291	0.778108	0.805021	0.799145	0.789602	0.706258	0.71861	0.758946	0.714904	0.705725	0.680409	0.731554	0.848784	153.951	148.79	142.636	140.959	139.187	124.6
CS19-7ISO-325-X-779	(((LH195//Tx773)-B3-09-1-1-B4-B11)/Tx779)	AB779	Trial 2	7.31908	80.6089	70.8739	38.1197	73.1434	72.1063	1.82123	3.55753	43.2882	46.1678	49.0475	115.394	118.274	121.154	0.301545	0.289712	0.297474	0.299247	0.298226	0.285766	0.288027	0.297622	0.281182	0.280015	0.272465	0.276122	0.30321	0.844438	0.784851	0.809226	0.803927	0.790511	0.710679	0.720428	0.764016	0.714406	0.708719	0.679551	0.723371	0.848175	155.702	149.99	144.96	141.022	140.275	126.948
CS19-7ISO-324-X-779	(((LH195//Tx773)-B3-09-1-2-B3-B6)/Tx779)	AB779	Trial 2	7.10947	80.8976	62.8504	31.9872	73.1129	72.3001	1.11242	1.9201	51.385	57.5756	63.7661	123.685	129.876	136.066	0.301227	0.289417	0.296924	0.299532	0.2985	0.285708	0.288	0.297125	0.282424	0.281412	0.273805	0.279726	0.305171	0.842856	0.782295	0.805728	0.80569	0.790379	0.710188	0.720398	0.764064	0.720804	0.715956	0.686517	0.738291	0.855995	154.974	149.79	143.528	141.185	139.31	127.967
CS19-7ISO-323-X-779	(((LH195//Tx773)-B3-12-1-1-B15-B9)/Tx779)	AB779	Trial 2	7.62634	76.2669	59.3274	29.3635	71.7548	70.0013	1.19492	2.6856	48.0533	51.4075	54.7616	118.055	121.409	124.763	0.299571	0.288415	0.297495	0.299923	0.29781	0.285707	0.287616	0.297067	0.281146	0.279512	0.272412	0.277956	0.303404	0.833009	0.777206	0.80822	0.806728	0.786964	0.708952	0.717944	0.761993	0.713507	0.705345	0.679011	0.73173	0.848492	151.157	148.401	141.381	140.338	138.947	126.467
CS19-7ISO-322-X-779	(((LH195//Tx773)-B3-12-1-2-B14-1-B3)/Tx779)	AB779	Trial 2	7.53112	78.2133	61.6506	28.5807	72.7649	71.4691	1.73998	3.99156	43.329	45.5497	47.7703	114.798	117.019	119.239	0.299426	0.289443	0.296376	0.29823	0.29747	0.28532	0.287125	0.296772	0.281102	0.27935	0.271753	0.276136	0.30335	0.833744	0.781848	0.803982	0.799787	0.786908	0.70657	0.715244	0.759481	0.711521	0.703474	0.676356	0.723644	0.850053	153.051	149.674	142.767	140.636	139.922	126.71
CS19-7ISO-321-X-779	(((LH195//Tx773)-B3-12-1-3-B12-B10)/Tx779)	AB779	Trial 2	7.29845	73.0996	69.1794	28.9224	72.9403	72.3148	0.864375	2.34732	46.8858	50.2575	53.6292	119.201	122.572	125.944	0.299877	0.288892	0.296684	0.299323	0.297055	0.28572	0.288875	0.29681	0.280394	0.278706	0.272232	0.277994	0.303502	0.835465	0.779197	0.804427	0.802941	0.784821	0.707863	0.720391	0.756791	0.707482	0.700338	0.676455	0.730203	0.848736	152.557	148.574	141.822	139.531	139.263	124.978
CS19-7ISO-320-X-779	(((LH195//Tx773)-B3-13-1-2-B9-B7)/Tx779)	AB779	Trial 2	7.12196	84.4665	66.34	31.3355	73.3355	72.6227	1.42231	3.81897	42.6687	44.755	46.8412	115.291	117.378	119.464	0.300162	0.289112	0.296628	0.298545	0.298227	0.286318	0.287832	0.296855	0.281051	0.27956	0.272623	0.278482	0.303941	0.837743	0.781157	0.804457	0.800173	0.788944	0.710633	0.717929	0.7589	0.711514	0.706629	0.679509	0.733198	0.850683	153.862	148.353	142.49	140.084	140.045	126.546
CS19-7ISO-319-X-779	(((LH195//Tx773)-B3-13-1-3-B4-1-B3)/Tx779)	AB779	Trial 2	8.01909	87.4901	68.0343	34.7139	72.7041	71.5966	1.79318	3.16334	44.8073	48.4565	52.1057	116.404	120.053	123.702	0.299401	0.289623	0.296686	0.299019	0.298489	0.286665	0.288156	0.297709	0.280324	0.279783	0.272146	0.277968	0.303604	0.833635	0.78241	0.804856	0.802356	0.790433	0.714041	0.720078	0.761638	0.708423	0.704532	0.676504	0.729997	0.849167	152.651	149.689	142.634	139.896	139.008	126.145
CS19-7ISO-318-X-779	(((LH195//Tx773)-B3-13-1-3-B4-B7)/Tx779)	AB779	Trial 2	7.63856	85.4213	67.8884	31.2576	75.0252	74.3413	0.704878	3.54126	41.7046	43.4674	45.2302	116.046	117.809	119.571	0.300687	0.289476	0.296882	0.298873	0.298113	0.286965	0.287795	0.296658	0.281447	0.279232	0.272784	0.277036	0.303898	0.839888	0.783088	0.806247	0.802485	0.790338	0.71627	0.719334	0.757763	0.71225	0.703925	0.680277	0.726713	0.850531	154.081	149.177	143.684	140.962	141.705	128.92
CS19-7ISO-317-X-779	(((LH195//Tx773)-B3-13-1-4-B8-1-B2)/Tx779)	AB779	Trial 2	7.61234	87.0532	67.3841	32.8358	71.741	70.4936	1.058	2.45402	48.4619	52.0435	55.6252	118.955	122.537	126.119	0.300396	0.289248	0.296454	0.298868	0.297885	0.285147	0.287439	0.297391	0.280967	0.279665	0.272007	0.277486	0.303332	0.838545	0.782259	0.804169	0.802214	0.788088	0.706723	0.716573	0.759495	0.710389	0.70496	0.676183	0.729239	0.84802	153.481	149.603	142.804	140.336	138.818	125.369
CS19-7ISO-316-X-779	(((LH195//Tx773)-B3-13-1-4-B8-B6)/Tx779)	AB779	Trial 2	7.01635	85.4855	67.3939	32.6924	73.8647	73.2513	0.561016	2.84937	44.0779	46.2628	48.4478	117.329	119.514	121.699	0.30092	0.289279	0.297142	0.299439	0.298273	0.286763	0.28794	0.298661	0.282149	0.280363	0.272902	0.279138	0.304416	0.841975	0.782268	0.807396	0.805738	0.791039	0.715793	0.721405	0.76635	0.715629	0.708267	0.681178	0.735433	0.852862	154.683	148.995	142.547	141.324	140.444	128.87
CS19-7ISO-315-X-779	(((LH195//Tx773)-B3-15-1-1-B12-1)/Tx779)	AB779	Trial 2	7.14337	84.4421	66.0233	32.2708	72.9705	72.3585	0.862766	2.85348	45.0095	47.5212	50.0328	117.368	119.88	122.391	0.299735	0.289351	0.297027	0.300308	0.298058	0.286603	0.287437	0.297522	0.28061	0.278971	0.271849	0.278197	0.30364	0.835559	0.781124	0.806623	0.807906	0.790022	0.713157	0.718539	0.759697	0.70833	0.701511	0.67526	0.730779	0.848607	152.634	149.61	143.848	140.059	140.33	125.826
CS19-7ISO-314-X-779	(((LH195//Tx773)-B3-16-1-1-B10-B8)/Tx779)	AB779	Trial 2	7.77794	79.0681	62.5718	31.5766	73.2376	72.7068	0.670724	2.72427	44.9645	47.3993	49.8342	117.671	120.106	122.541	0.300335	0.289559	0.296974	0.298955	0.297742	0.286279	0.287559	0.298025	0.281872	0.279583	0.273295	0.278068	0.303389	0.838268	0.782756	0.80621	0.802869	0.787269	0.710929	0.715927	0.762819	0.71405	0.704725	0.681435	0.730738	0.848946	152.832	149.12	142.775	140.665	138.191	126.091
CS19-7ISO-313-X-779	(((LH195//Tx773)-B3-16-2-1-B12-1-B6)/Tx779)	AB779	Trial 2	6.49758	84.8368	66.1749	32.3106	73.6488	72.6414	1.14573	3.41307	43.4477	45.6529	47.8582	116.089	118.294	120.5	0.300243	0.289554	0.297179	0.298932	0.298653	0.285732	0.287426	0.297564	0.281192	0.279355	0.272618	0.278424	0.304326	0.837976	0.782676	0.806241	0.802036	0.791944	0.70743	0.715418	0.758786	0.71035	0.701854	0.677492	0.733405	0.852907	153.38	149.807	140.157	139.527	139.325	124.384
CS19-7ISO-312-X-779	(((LH195//Tx773)-B3-16-2-2-B6-1-B2)/Tx779)	AB779	Trial 2	7.09763	83.4538	64.1918	30.6152	76.6544	74.9774	0.712884	2.78764	42.5344	44.9443	47.3542	117.512	119.922	122.332	0.300623	0.289694	0.29655	0.299263	0.297777	0.286319	0.287852	0.298084	0.281327	0.279662	0.272651	0.278841	0.304107	0.840239	0.784301	0.805571	0.804725	0.790124	0.712745	0.719283	0.761818	0.71179	0.706354	0.680026	0.734459	0.851225	154.894	148.677	142.902	141.269	139.782	126.308
CS19-7ISO-310-X-779	(((LH195//Tx773)-B3-16-2-3-B9-1-B3)/Tx779)	AB779	Trial 2	7.3365	79.0301	62.2783	29.9916	73.0473	72.1114	0.938291	2.63058	45.9801	48.9346	51.8892	118.091	121.046	124.001	0.300798	0.289747	0.295079	0.29763	0.297904	0.285392	0.287918	0.298402	0.280754	0.279973	0.271989	0.27728	0.302911	0.840871	0.783456	0.798509	0.798315	0.788311	0.707419	0.718661	0.763831	0.710091	0.705182	0.67617	0.728203	0.84837	154.362	148.636	143.472	141.146	138.333	125.29
CS19-7ISO-309-X-779	(((LH195//Tx773)-B3-16-2-3-B9-B4)/Tx779)	AB779	Trial 2	7.33993	80.2151	62.467	29.415	72.8081	71.7864	0.522493	2.08198	48.1569	51.3631	54.5692	119.943	123.15	126.356	0.302267	0.289778	0.295843	0.299262	0.297573	0.286713	0.288521	0.298261	0.28166	0.280693	0.273785	0.279393	0.304325	0.848605	0.785196	0.803046	0.806325	0.790476	0.716675	0.72427	0.765856	0.71539	0.710342	0.685154	0.736118	0.852661	158.152	149.78	142.621	142.534	140.258	128.695
CS19-7ISO-308-X-779	(((LH195//Tx773)-B3-16-2-B2-B12-1-1)/Tx779)	AB779	Trial 2	8.18208	80.3919	62.8626	28.8137	71.9118	70.7033	0.834613	2.68902	47.1351	49.8314	52.5277	117.838	120.535	123.231	0.30068	0.28868	0.297897	0.299276	0.297932	0.285256	0.287871	0.297399	0.281531	0.279931	0.272776	0.278344	0.303528	0.839972	0.77893	0.809496	0.804431	0.788271	0.708091	0.719809	0.763108	0.714566	0.707433	0.680415	0.732964	0.848981	154.475	148.91	141.768	141.052	138.936	126.998
CS19-7ISO-307-X-779	(((LH195//Tx773)-B3-16-2-B2-B12-B13)/Tx779)	AB779	Trial 2	7.59081	81.3579	63.4669	31.6537	72.8779	71.5558	1.18927	2.40034	47.92	52.0485	56.1771	119.476	123.604	127.733	0.301043	0.289571	0.29673	0.29922	0.298225	0.286276	0.288704	0.298123	0.282191	0.280682	0.273691	0.278198	0.304319	0.840489	0.783318	0.804535	0.803547	0.789515	0.711928	0.722895	0.765746	0.717854	0.711652	0.684959	0.731707	0.852032	153.269	148.535	141.534	140.862	138.351	126.948
CS19-7ISO-306-X-779	(((LH195//Tx773)-B3-16-2-B2-B12-B13-1)/Tx779)	AB779	Trial 2	7.12887	78.5521	64.0092	31.5984	73.0306	71.8201	0.892748	2.44717	46.9582	50.1748	53.3914	118.778	121.995	125.212	0.300006	0.289449	0.296909	0.298716	0.298342	0.285819	0.288234	0.297132	0.280738	0.278769	0.271824	0.277321	0.303711	0.836731	0.782577	0.805537	0.801794	0.791007	0.710678	0.721896	0.758167	0.708631	0.700244	0.675574	0.726948	0.849683	152.941	150.901	142.873	141.077	139.782	127.234
CS19-7ISO-305-X-779	(((LH195//Tx773)-B3-17-1-1-B5-1-B2)/Tx779)	AB779	Trial 2	6.97103	77.3654	68.8188	34.3513	73.6127	73.0424	0.966435	3.58066	42.8471	44.7597	46.6723	115.889	117.802	119.715	0.300395	0.289605	0.297388	0.2996	0.297926	0.286519	0.288309	0.297521	0.281371	0.279546	0.272256	0.278114	0.30348	0.838403	0.784	0.808044	0.805496	0.789315	0.711508	0.719084	0.76163	0.710533	0.704028	0.677686	0.731947	0.849013	154.123	148.24	142.474	140.264	140.102	127.109
CS19-7ISO-304-X-779	(((LH195//Tx773)-B3-17-1-1-B5-B7)/Tx779)	AB779	Trial 2	7.63008	87.839	67.6876	31.7444	73.139	72.3875	1.16323	3.17443	44.1789	46.6649	49.151	116.566	119.052	121.539	0.30083	0.289587	0.297405	0.298657	0.297956	0.284979	0.286888	0.296627	0.28088	0.27908	0.27137	0.279605	0.304024	0.840685	0.783855	0.8098	0.802741	0.790972	0.707321	0.715213	0.755622	0.709389	0.702414	0.672442	0.736618	0.849538	154.692	149.647	144.951	142.431	140.501	126.565
CS19-7ISO-524-X-779	(((LH195//Tx773)-B3-17-2-1-B6-B5)/Tx779)	AB779	Trial 2	7.3014	88.837	68.1865	33.7396	74.0898	72.6505	1.10405	3.59431	43.1562	45.164	47.1718	115.807	117.815	119.822	0.300066	0.289167	0.296565	0.298575	0.297563	0.285141	0.287254	0.297035	0.280322	0.278832	0.271157	0.277762	0.303265	0.835835	0.780643	0.804285	0.800932	0.787167	0.705648	0.714457	0.757737	0.706678	0.702262	0.673725	0.730494	0.849385	153.641	149.136	142.644	140.506	139.704	125.557
CS19-7ISO-302-X-779	(((LH195//Tx773)-B3-18-1-1-B9-B10)/Tx779)	AB779	Trial 2	7.5616	80.803	62.3973	30.8659	72.9283	71.9666	1.70891	3.12817	44.5819	48.1049	51.6278	116.548	120.071	123.594	0.299625	0.289047	0.296706	0.298853	0.297519	0.285027	0.287369	0.296635	0.280609	0.279118	0.272032	0.27742	0.303584	0.834308	0.780436	0.804671	0.801623	0.786638	0.704877	0.715628	0.756977	0.709099	0.703015	0.676496	0.728238	0.848559	152.974	150.066	142.149	140.25	138.442	125.008
CS19-7ISO-301-X-779	(((LH195//Tx773)-B3-22-1-1-B11-1-B2)/Tx779)	AB779	Trial 2	7.59254	74.4884	57.9375	27.8104	69.9414	69.2109	0.778466	1.84334	53.2201	57.9155	62.6109	122.431	127.126	131.822	0.300708	0.289744	0.297978	0.299597	0.298644	0.285809	0.287915	0.297797	0.280998	0.280056	0.272428	0.276587	0.303743	0.840266	0.783896	0.811083	0.805162	0.791687	0.711633	0.72217	0.765425	0.713634	0.707587	0.679825	0.724173	0.849779	154.156	149.698	143.12	140.248	139.899	126.293
CS19-7ISO-244-X-779	(((LH195//Tx773)-B3-22-1-3-B8-B5)/Tx779)	AB779	Trial 2	7.35858	85.5214	66.8319	34.0243	72.921	71.9747	1.09669	3.38277	44.1881	46.3753	48.5624	116.163	118.35	120.537	0.299692	0.290276	0.298516	0.299077	0.298834	0.286044	0.288281	0.297343	0.281607	0.279292	0.272826	0.277735	0.303559	0.834015	0.784052	0.811608	0.800738	0.7903	0.709156	0.718636	0.761981	0.71398	0.704118	0.680462	0.730814	0.849793	152.023	148.822	142.245	138.053	138.862	124.776
CS19-7ISO-243-X-779	(((LH195//Tx773)-B3-23-1-2-B10-1-B2)/Tx779)	AB779	Trial 2	7.40958	81.5279	61.9787	30.2756	74.7168	73.4476	0.595883	2.1899	46.0935	49.2302	52.3669	119.541	122.678	125.814	0.299017	0.28772	0.295998	0.29979	0.298067	0.286195	0.287842	0.298152	0.280962	0.279728	0.272127	0.276933	0.302917	0.830683	0.773366	0.799858	0.802839	0.785919	0.708188	0.716416	0.760599	0.70847	0.703444	0.674675	0.725329	0.846088	150.015	147.583	138.942	136.884	135.771	122.59
CS19-7ISO-241-X-779	(((LH195//Tx773)-B3-23-1-4-B11-B7)/Tx779)	AB779	Trial 2	7.64267	83.0733	64.9814	33.1393	75.1312	73.2942	0.476821	1.99259	47.0289	50.3275	53.6262	120.323	123.622	126.92	0.299862	0.289322	0.296258	0.299056	0.298108	0.28539	0.287726	0.29756	0.281183	0.279335	0.272578	0.276404	0.303916	0.835129	0.78165	0.802739	0.803359	0.789863	0.707595	0.718474	0.760864	0.711688	0.70282	0.677719	0.72264	0.84912	152.278	149.104	141.753	140.136	139.513	125.49
CS19-7ISO-240-X-779	(((LH195//Tx773)-B3-24-1-1-B9-1-B5)/Tx779)	AB779	Trial 2	7.15482	81.8265	63.5747	31.5353	71.8169	70.814	1.88375	3.77984	44.1296	46.7666	49.4036	114.944	117.581	120.218	0.298029	0.289449	0.296375	0.298914	0.29766	0.285421	0.287551	0.297592	0.280643	0.278524	0.271444	0.275455	0.303784	0.827044	0.781368	0.802087	0.801056	0.78557	0.704992	0.71527	0.760272	0.708533	0.698765	0.673927	0.721954	0.850609	150.416	148.862	140.756	137.727	137.651	123.913
CS19-7ISO-239-X-779	(((LH195//Tx773)-B3-26-1-1-B12-1-B1)/Tx779)	AB779	Trial 2	7.55737	86.1598	66.8636	33.5924	73.2857	71.9363	2.51152	4.12136	41.5808	44.6868	47.7927	113.517	116.623	119.729	0.300385	0.28851	0.296662	0.29867	0.29755	0.285462	0.288081	0.297484	0.280976	0.278934	0.271271	0.276376	0.303586	0.836941	0.776699	0.804031	0.800961	0.786167	0.707305	0.718418	0.759767	0.70961	0.702411	0.673588	0.725823	0.849368	152.29	147.443	141.251	138.573	139.348	124.718
CS19-7ISO-238-X-779	(((LH195//Tx773)-B3-26-1-2-B8-B9)/Tx779)	AB779	Trial 2	7.65711	83.3642	66.013	32.2638	73.545	72.9409	1.81741	3.58134	42.4112	45.2458	48.0804	115.352	118.187	121.021	0.29954	0.289575	0.296788	0.299356	0.297432	0.285421	0.28719	0.297731	0.281028	0.279312	0.271645	0.276563	0.303717	0.834623	0.781926	0.805266	0.802682	0.785448	0.706489	0.71506	0.762961	0.711256	0.704877	0.675638	0.726499	0.851028	152.979	147.077	142.04	138.567	138.039	124.966
CS19-7ISO-237-X-779	(((LH195//Tx773)-B3-26-1-3-B8-B5)/Tx779)	AB779	Trial 2	7.43965	81.5569	63.6206	31.7818	75.8776	74.464	0.654155	2.92294	42.7059	44.9097	47.1135	117.17	119.374	121.577	0.300618	0.289069	0.296977	0.299797	0.29775	0.287144	0.288186	0.296866	0.281305	0.279498	0.271628	0.277395	0.303139	0.839797	0.780907	0.807242	0.806784	0.789438	0.715445	0.721443	0.758045	0.712309	0.703608	0.674852	0.727785	0.847151	154.314	149.946	144.45	141.654	140.916	127.627
CS19-7ISO-741-X-779	(((LH195\X\(RedEar5-1-4-1-3/RedHybridEar-B-1-1-3)-1-1-B-B-2-B2-B15///LH195)-B2////LH195)-1-B7)/Tx779)	AB779	Trial 2	7.43372	82.9173	64.4995	30.3816	73.109	72.3104	1.43576	3.1273	44.3133	47.2692	50.225	116.624	119.58	122.535	0.300657	0.288942	0.296456	0.29854	0.298133	0.285584	0.287083	0.297353	0.28138	0.279502	0.272549	0.278225	0.303775	0.839888	0.780474	0.804077	0.801897	0.78992	0.707795	0.715565	0.760139	0.712235	0.705394	0.679394	0.732371	0.850035	153.577	149.069	142.168	141.737	139.665	126.773
CS19-7ISO-702-X-779	(((PI498703-2-B2-B-B5////((((TX772W/RedStalker-6)//BC1)///BC1)-B2)-B8-1-B7-1-B16)/Tx779)	AB779	Trial 2	6.64756	84.5183	65.8689	31.1118	71.9698	71.0089	0.685282	3.19748	45.5981	47.5884	49.5787	116.607	118.597	120.588	0.299658	0.28893	0.297502	0.298887	0.298104	0.284932	0.287582	0.296926	0.281438	0.279072	0.27168	0.275789	0.303936	0.834065	0.77919	0.806634	0.800931	0.789061	0.703914	0.716419	0.759609	0.71358	0.702499	0.675248	0.721897	0.852076	152.796	149.122	140.719	139.081	139.126	123.854
CS19-7ISO-711-X-779	(((Tx740/Mp313E)//(Tx772/Mp715)-#-#-#)-059-30-1-1)/Tx779)	AB779	Trial 2	7.0701	86.4304	66.6898	33.1301	74.9711	73.3478	1.04055	2.34922	46.1386	49.9593	53.7799	119.486	123.307	127.128	0.298886	0.28971	0.296629	0.298563	0.297709	0.285589	0.28892	0.297227	0.281402	0.279815	0.273083	0.279989	0.30391	0.830399	0.782254	0.803008	0.799146	0.785995	0.711517	0.725047	0.760664	0.713843	0.706991	0.682844	0.738716	0.849897	150.942	149	140.468	138.895	139.259	126.965
CS19-7ISO-728-X-779	(((Tx740/Mp313E)//(Tx772/Mp715)-#-#-(# EARLY SIBS ONLY)-013-1-1-1)/Tx779)	AB779	Trial 2	7.55705	86.7542	66.6192	34.5352	75.2977	73.6537	0.462175	2.03511	46.4134	49.5922	52.771	120.067	123.246	126.425	0.299424	0.289398	0.296425	0.296941	0.297941	0.286147	0.288078	0.297688	0.281484	0.279678	0.273646	0.278386	0.304352	0.833333	0.781928	0.804507	0.795406	0.790022	0.712614	0.72139	0.762425	0.714954	0.708304	0.684789	0.73188	0.852007	152.893	149.702	143.429	142.221	140.4	127.955
CS19-7ISO-730-X-779	(((Tx740/Mp313E)//(Tx772/Mp715)-#-#-(DELAWARE)050#-30-1-1-1-1)/Tx779)	AB779	Trial 2	7.19691	79.2529	61.8322	31.6903	74.1996	73.2365	1.35373	3.24329	43.1197	45.7658	48.4119	116.356	119.002	121.648	0.300544	0.289244	0.296735	0.298574	0.297757	0.285491	0.288116	0.297787	0.28138	0.280011	0.273703	0.278228	0.304182	0.837343	0.780732	0.804292	0.800292	0.786836	0.70679	0.718512	0.765375	0.715221	0.708931	0.685867	0.733491	0.853326	151.713	148.47	141.258	138.603	139.498	125.965
CS19-7ISO-731-X-779	(((Tx740/Mp313E)//(Tx772/Mp715)-#-#-(DELAWARE)067#-34-1-1-1-B16)/Tx779)	AB779	Trial 2	6.63149	78.7579	61.4613	29.4018	72.8173	70.693	2.61196	3.74037	43.0264	47.4574	51.8884	113.719	118.15	122.581	0.299219	0.288889	0.296952	0.298215	0.298014	0.285506	0.28755	0.297541	0.280585	0.279873	0.271874	0.277855	0.303202	0.832856	0.780545	0.805786	0.797985	0.789132	0.707901	0.716999	0.761039	0.71026	0.706599	0.677474	0.730464	0.84777	152.149	149.744	142.709	139.103	139.337	126.366
CS19-7ISO-721-X-779	(((Tzi 18/CML 69)/(Tzi 8/Mp313E -B)/(CML 108/A6)/(CML 311/Mp715)-81-1-1-1-B7)/Tx779)	AB779	Trial 2	7.30308	89.8702	69.358	33.5806	73.7199	71.9587	0.679472	2.48871	46.4543	49.2178	51.9814	118.413	121.177	123.94	0.299609	0.289631	0.296818	0.29815	0.298208	0.286026	0.287771	0.298029	0.281352	0.279341	0.271911	0.277021	0.303799	0.834586	0.782642	0.805095	0.798652	0.788632	0.709777	0.718073	0.763001	0.712417	0.704066	0.676798	0.726097	0.849721	152.664	148.586	141.75	138.485	138.851	126.727
CS19-7ISO-722-X-779	(((Tzi 18/Ki3)/(NC334/Hi27)/(CML 108/Mp715)/(A6 /Tzi 8)-11-1-1-1-B15)/Tx779)	AB779	Trial 2	7.16933	84.7389	65.7415	33.5247	74.7364	73.4939	0.648787	2.39386	45.2428	48.108	50.9733	118.737	121.602	124.467	0.300547	0.289522	0.296726	0.298504	0.298843	0.286055	0.287638	0.297277	0.281232	0.280756	0.273257	0.277962	0.304223	0.839744	0.783404	0.805626	0.801759	0.793076	0.711295	0.719615	0.762387	0.713821	0.710693	0.682555	0.730349	0.851169	153.514	149.858	142.422	141.986	139.16	127.306
CS19-7ISO-712-X-779	(((Tzi 18/Ki3)/(NC334/Hi27)/(CML 108/Mp715)/(A6 /Tzi 8)-19-3-1-1-B14)/Tx779)	AB779	Trial 2	7.3401	85.6448	67.0612	34.3624	74.417	73.0047	0.759611	2.2837	46.3452	49.6258	52.9065	119.35	122.631	125.911	0.300423	0.288957	0.295925	0.298841	0.29757	0.285727	0.287807	0.297338	0.280993	0.279794	0.272368	0.276865	0.303578	0.838789	0.780068	0.801269	0.802168	0.787008	0.708625	0.718928	0.760228	0.71167	0.70646	0.679229	0.725722	0.848845	153.774	148.921	142.805	140.923	139.671	125.476
CS19-7ISO-713-X-779	(((Tzi 18/Ki3)/(NC334/Hi27)/(CML 108/Mp715)/(A6 /Tzi 8)-40-2-1-1-B6)/Tx779)	AB779	Trial 2	7.4119	86.656	68.434	34.5822	75.1567	73.1325	1.37961	3.56435	42.576	44.8646	47.1532	115.708	117.997	120.286	0.300212	0.290555	0.297711	0.299628	0.297781	0.285682	0.287407	0.29709	0.280816	0.278939	0.271853	0.277073	0.303687	0.83741	0.787001	0.808351	0.804307	0.787566	0.708274	0.715977	0.75933	0.710577	0.702688	0.676192	0.727441	0.85024	153.809	148.699	143.28	140.558	139.414	126.388
CS19-7ISO-724-X-779	(((Tzi 18/Ki3)/(NC334/Hi27)/(CML 108/Mp715)/(A6 /Tzi 8)-80-1-1-1-B3)/Tx779)	AB779	Trial 2	8.09921	79.6908	63.4375	31.321	74.6397	72.9532	0.740028	2.5415	45.3194	48.0949	50.8704	118.273	121.048	123.824	0.300225	0.289803	0.297273	0.299906	0.29855	0.285903	0.287392	0.297454	0.281139	0.279327	0.272519	0.277469	0.303787	0.836431	0.78427	0.806475	0.804798	0.789629	0.709288	0.717005	0.760828	0.711903	0.703001	0.678392	0.727209	0.849373	152.1	149.117	141.777	139.58	139.144	125.827
CS19-7ISO-725-X-779	(((Tzi 18/Mp313E -B)/(CML 311/Mp715)/(CML 108/NC334)/(Tx740/CML 348)-63-1-1-1-B14)/Tx779)	AB779	Trial 2	7.41488	82.6015	67.5785	29.059	75.7096	74.3347	0.819602	2.34035	44.8342	48.122	51.4099	119.169	122.457	125.745	0.300252	0.287888	0.297084	0.299751	0.2986	0.285745	0.288252	0.297139	0.282003	0.280335	0.273775	0.279536	0.303989	0.836588	0.774684	0.806602	0.805813	0.790056	0.708468	0.720209	0.759828	0.714733	0.707811	0.684434	0.736836	0.850049	151.629	148.634	141.37	139.514	137.335	124.649
CS19-7ISO-727-X-779	(((Tzi 18/Mp313E -B)/(CML 311/Mp715)/(CML 108/NC334)/(Tx740/CML 348)-71-2-1-1-B14)/Tx779)	AB779	Trial 2	7.54595	87.0416	68.3972	34.4179	72.7472	71.8094	2.19679	3.59652	43.0597	46.6318	50.204	114.869	118.441	122.013	0.299848	0.28905	0.296853	0.298882	0.297937	0.284547	0.286913	0.297157	0.280878	0.279378	0.272174	0.278293	0.304193	0.835419	0.780921	0.805478	0.802364	0.788734	0.704296	0.715143	0.760542	0.711075	0.705569	0.678996	0.73338	0.85254	152.881	150.398	143.136	141.155	138.89	126.851
CS19-7ISO-236-X-779	(({(LH195//LAMA2002-58-3-B-B-B-B-B-B-B18)-B3-selfs B25}-10-1-B3)/Tx779)	AB779	Trial 2	8.45282	84.0729	64.4515	32.0463	71.8139	71.6006	2.36908	3.88979	42.4739	45.7618	49.0497	114.074	117.362	120.65	0.299719	0.28759	0.295767	0.298646	0.297933	0.28628	0.288393	0.297074	0.281679	0.280276	0.272857	0.278741	0.30425	0.833591	0.773259	0.798182	0.799658	0.786482	0.710171	0.719278	0.759618	0.713177	0.707868	0.679349	0.735841	0.851232	150.515	147.225	139.979	138.06	137.265	124.702
CS19-7ISO-235-X-779	(({(LH195//LAMA2002-58-3-B-B-B-B-B-B-B18)-B3-selfs B25}-10-B5)/Tx779)	AB779	Trial 2	7.77686	82.2144	63.2907	30.552	72.4944	71.5595	2.46572	4.04149	42.1358	45.3089	48.4819	113.695	116.868	120.041	0.300036	0.289719	0.297079	0.297684	0.298257	0.285764	0.287723	0.29733	0.281695	0.279854	0.272805	0.276857	0.302982	0.835758	0.782538	0.804512	0.796107	0.788241	0.707516	0.715961	0.761174	0.713751	0.705321	0.680366	0.726668	0.847179	151.767	149.023	141.045	139.007	139.137	125.626
CS19-7ISO-511-X-779	(({(LH195//LAMA2002-58-3-B-B-B-B-B-B-B18)-B3-selfs B25}-11-B12)/Tx779)	AB779	Trial 2	6.99421	76.9522	60.8083	29.4353	73.3198	72.4283	0.890541	3.19707	44.1445	46.3123	48.48	116.573	118.741	120.908	0.300255	0.289114	0.296915	0.299172	0.298128	0.286534	0.28751	0.298041	0.281273	0.280225	0.272929	0.278587	0.303965	0.838441	0.781466	0.805565	0.803248	0.790218	0.713887	0.719083	0.762087	0.712149	0.706651	0.68057	0.732865	0.850965	153.071	149.479	140.875	140.076	139.373	128.398
CS19-7ISO-234-X-779	(({(LH195//LAMA2002-58-3-B-B-B-B-B-B-B18)-B3-selfs B25}-12-1)/Tx779)	AB779	Trial 2	8.06418	81.265	63.9028	30.3203	73.9716	72.4017	0.760194	2.62813	45.5937	48.2705	50.9472	117.995	120.672	123.349	0.300228	0.289624	0.297342	0.299095	0.298111	0.285333	0.287361	0.296995	0.280963	0.279577	0.272375	0.277427	0.303039	0.837191	0.782297	0.806618	0.801635	0.788703	0.706689	0.71554	0.758482	0.710596	0.704952	0.67753	0.727658	0.846643	153.426	149.243	142.248	138.787	138.366	126.121
CS19-7ISO-233-X-779	(({(LH195//LAMA2002-58-3-B-B-B-B-B-B-B18)-B3-selfs B25}-15-B9)/Tx779)	AB779	Trial 2	7.21455	81.2478	64.0429	31.1684	73.6871	72.5479	1.50001	2.60243	46.2553	50.7907	55.3262	118.803	123.339	127.874	0.30032	0.288393	0.297117	0.299152	0.297961	0.285513	0.287579	0.297487	0.281198	0.27942	0.27302	0.277085	0.303718	0.83767	0.777647	0.805233	0.802324	0.787333	0.706215	0.716148	0.761797	0.711897	0.704023	0.680341	0.726717	0.849857	151.549	148.117	140.478	137.718	136.757	123.627
CS19-7ISO-232-X-779	(({(LH195//LAMA2002-58-3-B-B-B-B-B-B-B18)-B3-selfs B25}-16-B5)/Tx779)	AB779	Trial 2	7.4517	83.7826	64.5944	29.7905	74.6566	74.0706	0.891002	2.13539	46.4034	50.4215	54.4395	120.474	124.492	128.51	0.299778	0.289998	0.296972	0.299677	0.298423	0.286731	0.28854	0.297907	0.280978	0.280463	0.273153	0.277319	0.303749	0.835448	0.784461	0.805281	0.804644	0.791096	0.713432	0.721443	0.762059	0.711272	0.706744	0.680951	0.726989	0.848243	152.65	148.392	141.933	139.038	138.697	126.069
CS19-7ISO-231-X-779	(({(LH195//LAMA2002-58-3-B-B-B-B-B-B-B18)-B3-selfs B25}-21-B7)/Tx779)	AB779	Trial 2	8.08472	81.1994	64.1295	31.5968	71.9719	70.7947	1.41511	2.83476	46.7872	50.3092	53.8312	117.582	121.104	124.626	0.301003	0.28973	0.297252	0.298748	0.298362	0.286225	0.28772	0.297773	0.281261	0.279439	0.272828	0.277924	0.30326	0.842003	0.784296	0.806971	0.801886	0.790475	0.711015	0.717907	0.761916	0.711864	0.704732	0.679285	0.730336	0.847217	154.399	150.299	141.706	140.899	139.158	125.959
CS19-7ISO-230-X-779	(({(LH195//LAMA2002-58-3-B-B-B-B-B-B-B18)-B3-selfs B25}-22-1-B2)/Tx779)	AB779	Trial 2	6.83315	78.7471	61.2219	30.4989	72.5935	71.8421	2.27371	3.5061	43.1046	47.1618	51.219	114.947	119.004	123.061	0.299985	0.289929	0.2963	0.298589	0.297982	0.285654	0.287576	0.297171	0.280264	0.280012	0.272851	0.277293	0.303723	0.833396	0.782678	0.801937	0.799857	0.78729	0.707814	0.717547	0.760495	0.708727	0.706346	0.679809	0.728423	0.8508	151.914	148.537	141.511	139.524	138.735	126.337
CS19-7ISO-228-X-779	(({(LH195//LAMA2002-58-3-B-B-B-B-B-B-B18)-B3-selfs B25}-30-1-B2)/Tx779)	AB779	Trial 2	7.86786	83.3311	65.6324	31.2889	73.2157	72.4544	1.50975	3.36296	43.5663	46.2643	48.9623	116.021	118.719	121.417	0.299791	0.289278	0.296804	0.298935	0.298256	0.286128	0.288055	0.298174	0.281531	0.279472	0.272953	0.278193	0.303806	0.834287	0.780825	0.803561	0.800314	0.787424	0.708605	0.71792	0.764279	0.713409	0.704636	0.679934	0.732837	0.850644	151.633	148.71	140.212	136.753	137.278	125.177
CS19-7ISO-227-X-779	(({(LH195//LAMA2002-58-3-B-B-B-B-B-B-B18)-B3-selfs B25}-30-B5)/Tx779)	AB779	Trial 2	7.81508	81.0574	66.7758	31.1227	73.1233	72.2057	1.24258	3.54884	43.6044	45.7724	47.9404	115.81	117.978	120.146	0.299591	0.288821	0.296779	0.300123	0.298349	0.286587	0.288191	0.297235	0.281221	0.279605	0.272743	0.278337	0.304194	0.835224	0.780163	0.805399	0.807061	0.790394	0.71218	0.719969	0.760631	0.712815	0.706725	0.679749	0.732061	0.851604	152.877	149.952	142.109	140.333	138.3	126.295
CS19-7ISO-226-X-779	(({(LH195//LAMA2002-58-3-B-B-B-B-B-B-B18)-B3-selfs B25}-34-1-1)/Tx779)	AB779	Trial 2	7.55115	83.8509	61.5037	32.198	73.3924	72.2705	0.474165	2.20814	47.0129	49.8965	52.78	119.283	122.167	125.05	0.300605	0.289622	0.297827	0.299792	0.298535	0.285343	0.287152	0.298102	0.282195	0.28004	0.272792	0.280174	0.303631	0.839648	0.783572	0.809972	0.806267	0.791787	0.707265	0.715529	0.762567	0.71458	0.706645	0.678917	0.738991	0.849311	153.039	148.333	142.423	140.584	138.864	125.032
CS19-7ISO-225-X-779	(({(LH195//LAMA2002-58-3-B-B-B-B-B-B-B18)-B3-selfs B25}-34-B12)/Tx779)	AB779	Trial 2	6.60724	78.513	62.7252	31.37	74.5141	72.9289	1.01346	3.7527	42.6972	44.5225	46.3479	115.626	117.451	119.277	0.299287	0.290212	0.297629	0.299667	0.298189	0.28628	0.288378	0.297898	0.280189	0.279164	0.271411	0.276814	0.303945	0.833306	0.785293	0.808815	0.805335	0.79004	0.711098	0.72052	0.762511	0.707657	0.702419	0.674685	0.726288	0.851297	153.145	149.811	142.241	140.37	139.298	125.187
CS19-7ISO-224-X-779	(({(LH195//LAMA2002-58-3-B-B-B-B-B-B-B18)-B3-selfs B25}-6-1-B7)/Tx779)	AB779	Trial 2	6.96167	78.8514	60.6335	29.5158	72.027	71.2861	0.482153	1.78352	50.3877	54.2298	58.0719	121.674	125.516	129.358	0.299501	0.288608	0.29633	0.298515	0.298072	0.285716	0.288215	0.296811	0.281839	0.280346	0.272442	0.277478	0.303138	0.834187	0.77896	0.802779	0.800021	0.789022	0.708434	0.720191	0.758179	0.713316	0.708239	0.678314	0.727324	0.846148	152.573	148.583	142.533	140.513	139.282	125.158
CS19-7ISO-223-X-779	(({(LH195//LAMA2002-58-3-B-B-B-B-B-B-B18)-B3-selfs B25}-6-B9)/Tx779)	AB779	Trial 2	7.73015	81.5662	63.5121	29.1832	72.9239	72.1201	1.07057	2.32294	47.583	51.5754	55.5678	119.703	123.695	127.688	0.300606	0.289087	0.297115	0.299025	0.297073	0.285437	0.287227	0.297206	0.280795	0.279487	0.272998	0.277403	0.303183	0.839238	0.779764	0.806049	0.802362	0.784438	0.707641	0.71558	0.75854	0.709458	0.703401	0.679576	0.727788	0.847293	153.543	149.507	141.712	139.42	139.315	125.621
CS19-7ISO-222-X-779	(({(LH195//LAMA2002-58-3-B-B-B-B-B-B-B18)-B3-selfs B25}-9-1-1)/Tx779)	AB779	Trial 2	7.29612	85.6331	65.5408	30.5561	75.8966	74.4604	0.806964	2.06943	46.2252	50.1857	54.1462	120.686	124.646	128.607	0.300643	0.289123	0.296459	0.298266	0.297718	0.284966	0.286769	0.297391	0.281532	0.279608	0.273091	0.278762	0.303304	0.839716	0.781437	0.803547	0.799297	0.787937	0.706234	0.713948	0.758632	0.711947	0.704703	0.679847	0.73325	0.847317	153.973	149.196	141.651	140.457	138.929	126.327
CS19-7ISO-709-X-779	((B73O2O2-B18)/Tx779)	AB779	Trial 2	7.36366	83.6085	64.792	29.3468	72.1141	71.4722	1.62475	3.88092	43.5756	45.7917	48.0079	115.048	117.264	119.48	0.300283	0.29033	0.296524	0.297235	0.298363	0.286984	0.289131	0.298921	0.283705	0.282425	0.274602	0.278947	0.305261	0.837862	0.786907	0.804277	0.79445	0.791342	0.716755	0.725734	0.767657	0.72305	0.718185	0.687681	0.734412	0.855993	153.45	149.742	142.882	140.066	139.792	128.187
CS19-7ISO-504-X-779	((GEMS-0032-B14)/Tx779)	AB779	Trial 2	5.87349	86.0218	66.1138	31.1638	75.4001	73.3711	0.857225	2.83172	44.055	46.5873	49.1196	117.426	119.958	122.491	0.300142	0.288938	0.296414	0.299677	0.298141	0.285541	0.28772	0.297308	0.281349	0.280452	0.273076	0.278114	0.304429	0.837091	0.779819	0.804756	0.806369	0.789623	0.709742	0.719867	0.761198	0.712973	0.708685	0.681479	0.730524	0.852376	152.955	148.437	142.869	140.216	139.381	127.075
CS19-7ISO-521-X-779	((GEMS-0244_CML287:S15-B5)/Tx779)	AB779	Trial 2	7.40816	90.8444	70.2037	33.1147	70.881	70.0398	1.88042	3.56306	45.2871	48.2586	51.2301	115.327	118.298	121.27	0.29936	0.290019	0.297105	0.298641	0.298814	0.286127	0.288252	0.298155	0.281698	0.279479	0.272461	0.276315	0.303755	0.833679	0.784303	0.805541	0.800451	0.791385	0.710267	0.719791	0.764739	0.713828	0.704757	0.678694	0.724508	0.850825	152.357	148.858	142.1	139.654	139.106	127.302
CS19-7ISO-443-X-779	((Inbred Red Stalker-B1)/Tx779)	AB779	Trial 2	6.93495	79.2446	61.2467	29.5507	70.8472	69.7532	0.565457	1.7644	52.3997	56.57	60.7404	122.153	126.323	130.494	0.300833	0.290031	0.29802	0.299516	0.29844	0.28493	0.287315	0.298327	0.281911	0.280241	0.272824	0.278732	0.303476	0.841106	0.786449	0.810883	0.805504	0.791763	0.70706	0.717418	0.764631	0.714575	0.707666	0.679474	0.733466	0.847539	153.803	149.138	142.679	140.732	139.827	125.331
CS19-7ISO-442-X-779	((Inbred Red Stalker-B2)/Tx779)	AB779	Trial 2	7.05106	80.4876	62.4616	28.8079	71.6571	70.5708	0.509317	1.55666	53.3196	58.0936	62.8676	123.89	128.664	133.438	0.300702	0.289841	0.296742	0.29988	0.298789	0.286735	0.288855	0.298387	0.282291	0.281012	0.273793	0.279129	0.305507	0.840445	0.784774	0.805986	0.807664	0.792999	0.713196	0.724255	0.766289	0.717074	0.709494	0.683098	0.733506	0.854365	153.559	148.585	142.407	140.128	139.599	126.119
CS19-7ISO-441-X-779	((LAMA2002-58-3-B-B-B-B-B-B-1-B19-B18-B12-B15-B7)/Tx779)	AB779	Trial 2	6.55664	81.5278	62.7897	32.3541	73.3781	72.4597	0.662435	2.19867	47.1484	50.4031	53.6578	119.608	122.863	126.118	0.301094	0.289027	0.296715	0.298494	0.29826	0.284832	0.286756	0.296599	0.281216	0.279774	0.272245	0.278349	0.303305	0.841684	0.781807	0.806048	0.801532	0.790307	0.705821	0.714355	0.755037	0.710358	0.706581	0.676625	0.731137	0.847174	154.643	148.988	143.804	140.713	139.15	125.047
CS19-7ISO-439-X-779	((LAMA2002-58-3-B-B-B-B-B-B-1-B19-B18-B12-B15-B9)/Tx779)	AB779	Trial 2	7.08862	83.0836	64.7164	31.9992	76.3017	74.6472	1.41599	2.94449	42.5344	45.8056	49.0768	117.182	120.453	123.724	0.299557	0.289448	0.296952	0.298467	0.297263	0.284077	0.286443	0.297203	0.280591	0.278976	0.27147	0.276655	0.303286	0.834472	0.782683	0.805999	0.80023	0.785575	0.701916	0.712045	0.75669	0.70834	0.702616	0.674916	0.724767	0.848905	151.843	149.795	143.57	140.039	139.154	125.593
CS19-7ISO-218-X-779	((LAMA2002-58-3-B-B-B-B-B-B-1-B19-B18-B12-B4-1-B2)/Tx779)	AB779	Trial 2	8.11737	85.6295	66.9874	32.3951	75.0591	73.2419	1.14167	2.87599	44.1156	46.9986	49.8815	117.358	120.24	123.123	0.300473	0.289904	0.297576	0.29996	0.298767	0.285958	0.287434	0.297781	0.281141	0.279629	0.272599	0.278223	0.303669	0.839506	0.784669	0.808665	0.807272	0.792201	0.709912	0.71493	0.761261	0.711586	0.705691	0.678391	0.730152	0.84948	152.793	149.832	141.891	139.096	138.326	124.924
CS19-7ISO-217-X-779	((LAMA2002-58-3-B-B-B-B-B-B-1-B19-B18-B12-B4-B13)/Tx779)	AB779	Trial 2	7.42199	84.3258	65.7216	32.5597	76.3249	74.6539	0.52491	2.2344	44.5853	47.5102	50.435	119.239	122.164	125.089	0.300241	0.289081	0.29752	0.298858	0.29799	0.286059	0.287148	0.297516	0.281342	0.279008	0.271786	0.276943	0.304158	0.837173	0.779158	0.807183	0.800292	0.787553	0.708934	0.715551	0.759616	0.711528	0.700903	0.674134	0.725677	0.851591	151.96	148.796	141.047	138.348	138.051	125.134
CS19-7ISO-216-X-779	((LAMA2002-58-3-B-B-B-B-B-B-1-B19-B18-B12-B6-1-B3)/Tx779)	AB779	Trial 2	7.2677	84.4268	66.35	33.5896	74.5176	73.5199	0.768612	2.4244	45.2182	48.238	51.2577	118.738	121.758	124.778	0.299568	0.289902	0.296774	0.298552	0.29793	0.286141	0.288375	0.298303	0.280666	0.279654	0.272061	0.276526	0.304682	0.835565	0.784806	0.805484	0.801501	0.789764	0.711102	0.721024	0.76399	0.710697	0.70531	0.677824	0.724262	0.855216	154.173	149.889	142.982	141.284	140.633	127.516
CS19-7ISO-168-X-779	((LAMA2002-58-3-B-B-B-B-B-B-1-B19-B18-B12-B6-B7)/Tx779)	AB779	Trial 2	6.94504	84.6247	65.4809	33.3749	76.7276	74.5988	0.613032	2.2963	44.4915	47.4619	50.4323	119.09	122.061	125.031	0.299565	0.291011	0.29689	0.299444	0.298018	0.286198	0.286984	0.297941	0.280615	0.279494	0.272103	0.277408	0.303457	0.83473	0.78907	0.80581	0.803534	0.787883	0.709835	0.713462	0.759751	0.707793	0.702535	0.674885	0.72525	0.848805	152.692	149.444	141.724	138.85	138.313	125.236
CS19-7ISO-167-X-779	((LAMA2002-58-3-B-B-B-B-B-B-1-B19-B18-B12-B9-1-B4)/Tx779)	AB779	Trial 2	7.77689	86.8763	67.646	32.0402	76.4151	74.6308	0.967727	2.45915	44.1825	47.535	50.8875	118.813	122.166	125.518	0.300761	0.28918	0.297644	0.298413	0.297673	0.285483	0.286785	0.296822	0.281259	0.279029	0.272434	0.277088	0.303841	0.839496	0.78066	0.807938	0.799172	0.787259	0.708085	0.713829	0.757656	0.7117	0.702225	0.678346	0.726598	0.851708	154.045	149.076	141.632	139.761	140.073	125.733
CS19-7ISO-166-X-779	((LAMA2002-58-3-B-B-B-B-B-B-1-B19-B18-B12-B9-B10)/Tx779)	AB779	Trial 2	7.74627	85.3639	66.4605	33.1872	75.9845	73.9875	0.764612	2.71484	43.7436	46.3074	48.8712	117.731	120.295	122.859	0.299829	0.290126	0.297007	0.297675	0.297695	0.284963	0.286942	0.297432	0.281615	0.27908	0.2724	0.276931	0.303331	0.835073	0.784524	0.805182	0.796983	0.787339	0.70561	0.713329	0.759462	0.711994	0.702177	0.677213	0.725872	0.848523	152.003	148.723	142.337	140.454	138.97	126.303
CS19-7ISO-165-X-779	((LAMA2002-58-3-B-B-B-B-B-B-1-B19-B18-B12-B9-B12)/Tx779)	AB779	Trial 2	7.12903	85.4021	66.4067	34.2269	76.5243	74.6954	0.690217	2.82015	42.7268	45.0743	47.4218	117.422	119.77	122.117	0.3007	0.289561	0.297559	0.299477	0.297197	0.285161	0.286499	0.297751	0.280687	0.278552	0.270978	0.278042	0.304279	0.840225	0.783174	0.809224	0.805165	0.787327	0.707205	0.712747	0.759717	0.709365	0.70046	0.672066	0.730449	0.853142	154.236	150.561	143.696	142.261	140.132	125.451
CS19-7ISO-522-X-779	((LAMA2002-58-3-B-B-B-B-B-B-1-B19-B18-B22-B17-B11)/Tx779)	AB779	Trial 2	7.54999	87.9144	68.6308	34.3786	76.3731	74.5304	0.747528	3.49128	41.5743	43.3966	45.219	116.105	117.927	119.749	0.300383	0.289613	0.296322	0.297485	0.298236	0.285794	0.287623	0.297669	0.281203	0.279449	0.272611	0.277097	0.303469	0.838139	0.782617	0.803156	0.795459	0.789096	0.709613	0.717081	0.760489	0.711596	0.704109	0.678936	0.726318	0.849549	153.132	149.025	142.147	139.242	139.626	126.387
CS19-7ISO-438-X-779	((LH195-B20-B10-B7)/Tx779)	AB779	Trial 2	7.64977	83.5212	64.0113	31.319	72.2689	71.1405	1.28008	3.84469	44.2127	46.1623	48.1119	115.353	117.303	119.252	0.300156	0.288034	0.297857	0.299773	0.298059	0.286682	0.288443	0.296681	0.282397	0.280456	0.273342	0.278094	0.303747	0.837114	0.775849	0.809056	0.805805	0.789215	0.712442	0.720801	0.759445	0.71666	0.707763	0.682501	0.732609	0.851674	153.409	148.984	142.189	139.973	139.359	126.619
CS19-7ISO-437-X-779	((LH195-B20-B14-B10)/Tx779)	AB779	Trial 2	7.59419	82.1119	63.608	30.8999	73.037	71.9646	1.40586	3.54497	43.7616	46.099	48.4365	115.726	118.064	120.401	0.299489	0.288441	0.295704	0.298814	0.297478	0.284604	0.286435	0.297221	0.281091	0.279326	0.271802	0.277034	0.304067	0.833282	0.776588	0.799447	0.801249	0.786438	0.703371	0.711814	0.759783	0.711638	0.704753	0.676563	0.727441	0.852251	152.408	148.972	140.965	140.109	138.679	125.212
CS19-7ISO-435-X-779	((LH195-B20-B14-B4)/Tx779)	AB779	Trial 2	7.36854	85.4789	65.1975	30.4226	72.4682	71.3741	1.34706	3.16223	45.179	47.9335	50.6881	116.553	119.308	122.062	0.301308	0.289862	0.297517	0.300216	0.29867	0.286463	0.288191	0.297466	0.281621	0.279774	0.272286	0.278216	0.303794	0.842467	0.784425	0.808129	0.806982	0.791944	0.712643	0.71972	0.761715	0.713864	0.706485	0.678376	0.732781	0.850597	155.464	150.475	142.621	140.053	139.548	126.46
CS19-7ISO-221-X-779	((LH195-B20-B14-B5)/Tx779)	AB779	Trial 2	8.04611	83.3038	64.5423	31.5251	72.4989	71.5487	1.43813	3.92663	43.5895	45.5987	47.608	115.138	117.147	119.157	0.299879	0.289211	0.296008	0.297911	0.297225	0.285723	0.287127	0.297651	0.281068	0.279752	0.272347	0.278531	0.304213	0.834686	0.779712	0.799536	0.796171	0.784264	0.705273	0.711524	0.760148	0.710651	0.705569	0.67805	0.735003	0.852542	151.773	150.24	139.78	137.873	137.813	123.572
CS19-7ISO-220-X-779	((LH195-B20-B14-B7)/Tx779)	AB779	Trial 2	7.76751	83.2946	64.7657	31.7855	72.3662	70.2496	1.84012	3.74652	44.7925	47.4152	50.0379	115.042	117.665	120.288	0.300091	0.289462	0.296786	0.299915	0.298335	0.286224	0.287566	0.297537	0.281245	0.279986	0.272784	0.276963	0.303712	0.837516	0.781762	0.804228	0.804443	0.78906	0.710365	0.71608	0.760996	0.711608	0.705602	0.679833	0.726632	0.850179	153.076	149.54	140.498	138.079	137.97	126.038
CS19-7ISO-219-X-779	((LH195-B20-B14-B9)/Tx779)	AB779	Trial 2	7.40085	83.0977	64.0955	30.721	72.76	72.394	0.867296	3.17935	44.2181	46.3807	48.5433	116.612	118.775	120.937	0.30101	0.289607	0.296273	0.299353	0.29798	0.286139	0.285788	0.298045	0.281734	0.280471	0.273431	0.278082	0.303585	0.841795	0.783942	0.803685	0.80497	0.78986	0.711296	0.713204	0.763223	0.714189	0.708223	0.681753	0.731284	0.849621	154.798	149.289	141.686	141.004	140.059	126.285
CS19-7ISO-707-X-779	((LH82-1-B4)/Tx779)	AB779	Trial 2	7.55602	79.9211	62.7297	31.1942	70.8618	70.2275	0.925066	2.88862	47.0561	49.6025	52.1489	117.284	119.83	122.376	0.300302	0.288784	0.297483	0.299118	0.298644	0.28581	0.287366	0.29734	0.281108	0.279489	0.272076	0.277311	0.303714	0.83822	0.779481	0.808087	0.8038	0.792081	0.709441	0.716674	0.761071	0.711419	0.704437	0.676742	0.727601	0.848774	152.684	149.356	142.216	139.515	140.024	125.473
CS19-7ISO-163-X-779	((LH82-B10-1-B9)/Tx779)	AB779	Trial 2	6.05713	70.4569	55.609	26.5392	69.3525	68.6815	1.06487	2.459	50.2588	53.8453	57.4317	118.94	122.527	126.113	0.301087	0.289067	0.297208	0.29902	0.298009	0.285888	0.287883	0.297691	0.281163	0.280338	0.271828	0.278554	0.303539	0.842126	0.781313	0.808232	0.803316	0.789111	0.711454	0.720864	0.76304	0.712903	0.708761	0.677279	0.733832	0.849221	154.602	149.584	144.061	140.355	140.206	128.465
CS19-7ISO-102-X-779	((LH82-B10-B4-1-B6)/Tx779)	AB779	Trial 2	6.48435	72.0675	58.5387	26.3101	69.0964	68.2054	2.30585	4.09667	45.7326	48.5247	51.3167	113.938	116.73	119.522	0.30052	0.289681	0.29648	0.298356	0.297841	0.28558	0.287767	0.297184	0.280866	0.27958	0.272151	0.275455	0.303832	0.839781	0.78414	0.804727	0.800613	0.788896	0.709161	0.719301	0.760573	0.710234	0.703928	0.677592	0.722067	0.850605	154.983	150.624	142.553	141.453	140.23	127.08
CS19-7ISO-101-X-779	((LH82-B10-B4-B11)/Tx779)	AB779	Trial 2	6.95293	75.5538	60.8996	32.1846	69.2325	68.52	1.1844	3.54519	47.3253	49.4433	51.5612	115.845	117.963	120.081	0.298604	0.287423	0.296293	0.297035	0.296404	0.283247	0.286486	0.296477	0.280438	0.27884	0.270963	0.27617	0.303072	0.827433	0.771834	0.799502	0.791238	0.778881	0.697457	0.711061	0.754831	0.70666	0.700491	0.671722	0.724264	0.847779	150.668	147.133	139.247	137.788	136.418	124.552
CS19-7ISO-215-X-779	((PB80-B18-B7-1-B6)/Tx779)	AB779	Trial 2	7.2726	83.933	64.2802	32.3076	72.423	71.7575	1.77859	3.34825	44.1332	47.3186	50.504	115.891	119.076	122.262	0.299597	0.288653	0.296739	0.298456	0.298128	0.286246	0.287682	0.297729	0.281275	0.279832	0.272669	0.27794	0.3036	0.834337	0.778405	0.80388	0.800326	0.788445	0.710651	0.717574	0.760778	0.711377	0.705952	0.678852	0.731284	0.849742	152.415	149.641	141.325	139.89	138.702	126.347
CS19-7ISO-214-X-779	((PB80-B18-B8-1-B3)/Tx779)	AB779	Trial 2	7.47218	84.4567	66.4542	30.9378	72.4955	71.4489	1.58759	3.96937	43.5161	45.6154	47.7146	114.965	117.064	119.164	0.30033	0.291033	0.296842	0.297116	0.297921	0.28456	0.287411	0.297033	0.280884	0.278898	0.271499	0.276322	0.303308	0.838292	0.788867	0.805047	0.794314	0.787902	0.704529	0.716006	0.759435	0.71031	0.701455	0.674202	0.724112	0.848156	154.169	149.905	142.473	140.155	139.131	125.844
CS19-7ISO-171-X-779	((PB80-B18-B8-B4)/Tx779)	AB779	Trial 2	7.04149	83.1197	66.3866	32.3203	73.0424	71.5929	2.42586	3.94672	42.2947	45.5823	48.8699	113.888	117.175	120.463	0.301026	0.289657	0.296384	0.30025	0.298507	0.285968	0.286512	0.297779	0.281585	0.279908	0.272363	0.277566	0.30416	0.841998	0.78432	0.804155	0.809777	0.791503	0.711507	0.715682	0.762528	0.714047	0.706244	0.678982	0.729354	0.852565	155.071	149.531	143.18	141.82	140.702	127.225
CS19-7ISO-170-X-779	((PB80-B18-B8-B5)/Tx779)	AB779	Trial 2	7.05361	79.0457	63.0749	29.7704	71.3994	69.8558	2.35899	3.80181	44.3656	47.8311	51.2965	114.221	117.687	121.152	0.300628	0.28963	0.296489	0.298797	0.298174	0.288292	0.290513	0.298441	0.282287	0.281091	0.273869	0.279522	0.303904	0.838344	0.781901	0.80308	0.801128	0.789979	0.719986	0.72921	0.763758	0.716101	0.712121	0.684286	0.737388	0.850508	154.188	148.398	141.49	140.051	138.345	126.278
CS19-7ISO-169-X-779	((PB80-B18-B8-B7)/Tx779)	AB779	Trial 2	6.86377	80.9422	64.176	30.6079	69.5519	68.5958	2.81413	4.23536	44.0581	47.5762	51.0943	112.654	116.172	119.69	0.300073	0.289322	0.297253	0.300017	0.298838	0.28672	0.288826	0.298383	0.283163	0.280845	0.2741	0.278937	0.30484	0.836109	0.781736	0.805732	0.805171	0.791033	0.712398	0.721002	0.765173	0.71846	0.708704	0.684467	0.735772	0.854577	150.467	146.649	139.916	137.214	136.206	123.399
CS19-7ISO-719-X-779	((PI576019-B3-3-2#-B-1-1-1-B3-B8-B28)/Tx779)	AB779	Trial 2	7.03891	85.1741	66.286	34.4503	74.2135	73.1959	0.539085	2.51106	45.0439	47.5794	50.1149	118.24	120.775	123.311	0.299819	0.289614	0.295842	0.297447	0.298005	0.28492	0.287232	0.297096	0.280251	0.278813	0.272107	0.275797	0.303032	0.836058	0.783252	0.801359	0.797018	0.78942	0.706841	0.716728	0.759542	0.709078	0.703791	0.677907	0.721825	0.84692	154.239	150.176	143.51	141.626	140.579	127.891
CS19-7ISO-299-X-779	((WF18 Red Stalker inbred)/Tx779)	AB779	Trial 2	6.71402	81.4604	62.214	31.2052	71.6551	70.5895	0.503722	1.75526	51.3833	55.3784	59.3735	121.973	125.968	129.963	0.300469	0.28952	0.29615	0.299714	0.298373	0.286348	0.288584	0.299271	0.283149	0.283215	0.27483	0.281185	0.305532	0.839133	0.784475	0.802417	0.806524	0.791934	0.712478	0.722258	0.769906	0.719757	0.717522	0.687069	0.741814	0.855109	152.34	147.925	141.603	140.115	138.236	125.515
Com Check 20 - 1	BH8721VT2P (2019)	AB779	Trial 2	8.0784	81.2059	64.6223	28.2709	68.4629	67.4875	1.19945	3.89217	47.8558	49.7127	51.5695	115.343	117.2	119.057	0.300225	0.288291	0.297101	0.29876	0.297447	0.284152	0.286533	0.295798	0.279502	0.27772	0.269581	0.274639	0.3043	0.834636	0.775577	0.804217	0.799092	0.785959	0.702161	0.712679	0.750906	0.702897	0.695754	0.666309	0.718165	0.853053	152.33	148.008	140.408	139.218	139.462	124.832
Com Check 20 - 3	DKC67-14	AB779	Trial 2	6.85521	79.1076	58.8183	27.3839	68.9064	67.7562	2.80933	4.37579	44.8524	48.0443	51.2362	112.609	115.801	118.992	0.300056	0.28907	0.297258	0.29853	0.297626	0.284066	0.28597	0.296448	0.280147	0.278676	0.27116	0.275508	0.303748	0.836108	0.780154	0.806348	0.800186	0.787216	0.702609	0.711788	0.755288	0.706872	0.701129	0.67377	0.721396	0.850923	153.409	149.582	141.242	140.667	139.052	125.317
Com Check 20 - 2	DKC67-14 (2018)	AB779	Trial 2	7.93332	77.9715	61.3284	26.4045	69.3092	68.1903	1.96521	4.3257	46.0016	48.1198	50.238	114.192	116.31	118.428	0.29989	0.289881	0.296403	0.297397	0.297795	0.284062	0.286556	0.296571	0.280958	0.278926	0.271229	0.277434	0.304446	0.835745	0.784426	0.803378	0.795563	0.788713	0.704911	0.715045	0.75499	0.710259	0.702451	0.673362	0.72787	0.852786	153.064	149.601	142.375	140.151	139.16	126.227
Com Check 20 - 4	LG5701VT2PRO (2018)	AB779	Trial 2	8.04067	80.5624	62.1035	28.3539	68.9151	67.8219	1.08679	4.19686	47.2539	48.8616	50.4693	115.076	116.684	118.291	0.299966	0.288512	0.296199	0.298469	0.297611	0.284333	0.285851	0.295153	0.279868	0.278524	0.270041	0.278134	0.303352	0.836399	0.779017	0.802666	0.801325	0.788439	0.705215	0.713257	0.749209	0.704874	0.699689	0.667093	0.731448	0.848811	153.419	149.155	143.059	141.536	139.32	125.813
CS17-L195-RSHybrid	LH195 x RS FILL	AB779	Trial 2	6.78325	83.3272	63.8227	29.7473	71.8153	70.6432	0.657102	2.3318	48.3518	51.3374	54.323	118.995	121.981	124.966	0.299951	0.289061	0.296519	0.299072	0.298501	0.28595	0.288079	0.298318	0.282219	0.281339	0.273069	0.279242	0.30423	0.835956	0.780343	0.803085	0.80358	0.79045	0.71112	0.721199	0.766533	0.71692	0.712243	0.681025	0.737182	0.852188	152.668	148.7	140.727	139.963	138.772	126.4
CS19-7ISO-500-X-779	((((((TX772W/RedStalker-6)//TX772W)///TX772W)-B2////TX772W)-1-B4-B5-1-B14-B10)/Tx779)	BSD1	Trial 3	6.54914	83.9848	64.5551	30.8796	73.3162	71.8152	0.890809	2.97078	45.2551	47.6589	50.0628	117.07	119.474	121.878	0.290284	0.277642	0.292595	0.296071	0.294403	0.262378	0.275243	0.296069	0.274476	0.275717	0.261405	0.268687	0.307014	0.796932	0.739919	0.787681	0.788677	0.774225	0.622783	0.654452	0.729929	0.678037	0.683435	0.634947	0.698559	0.863432	151.077	149.73	137.444	138.834	137.682	116.433
CS17-BISO-043-X-Tx9	((((B104-1 x Tx714-B/B110 x FR2128-B)-12-4-B-B-B-B/SCR82-B)-B-B-1-B-B-B2-1-1-B15-B17-B17)/Tx779)	BSD1	Trial 3	6.5224	88.511	71.7608	33.3425	71.9112	70.5958	1.61626	4.14746	44.1375	46.1129	48.0883	114.733	116.709	118.684	0.289246	0.277742	0.291572	0.294625	0.294703	0.261144	0.272986	0.295513	0.272488	0.273037	0.25999	0.267912	0.305228	0.791451	0.738506	0.782723	0.782558	0.773869	0.61609	0.642393	0.722948	0.669625	0.674799	0.62901	0.695403	0.85658	149.45	150.075	137.338	139.21	136.758	116.295
CS19-7ISO-717-X-779	((((B104-1 x Tx714-B/B110 x FR2128-B)-12-4-B-B-B-B/SCR82-B)-B-B-1-B-B-B2-1-1-B15-B17-B17-B6-1-1-B11)/Tx779)	BSD1	Trial 3	6.63462	87.3348	71.7352	36.5862	72.3359	71.2645	2.13395	3.79657	43.34	46.3473	49.3546	114.604	117.612	120.619	0.288696	0.277103	0.289832	0.294487	0.290583	0.262108	0.273293	0.295794	0.273285	0.273698	0.260515	0.271074	0.305822	0.788882	0.73599	0.776432	0.781766	0.760319	0.617605	0.645445	0.725505	0.672502	0.676986	0.631273	0.705891	0.85757	148.443	149.776	136.397	138.519	137.617	116.377
CS18-CRBL-28A-X-CRBL-28B	((((B104-1 x Tx714-B/B110 x FR2128-B)-12-4-B-B-B-B/SCR82-B)-B-B-1-B-B-B2-1-1-B15-B17-B17-B6-B7)/Tx779)	BSD1	Trial 3	6.71148	87.1832	70.7067	34.3214	72.0401	70.8973	1.47455	3.58306	44.72	47.0914	49.4627	115.617	117.989	120.36	0.28801	0.277699	0.291687	0.293602	0.293421	0.260153	0.272986	0.294454	0.273343	0.272856	0.260003	0.26623	0.305287	0.787289	0.737977	0.782716	0.778952	0.76986	0.612527	0.64118	0.718603	0.667603	0.671042	0.625846	0.688724	0.856351	148.584	148.362	137.178	138.026	137.888	115.401
CS19-EGCB-DD4-X-EGCB-23	((((B110/FR2128-B/B104-1/CML343)-B-B-11-B-B-B-B/LAMA2002-42-B-B-B)-B-B-B-B-B-1-B2-1-B22-B17-B4-B27)/(Tx778/Tx151)-B5-26-2-1)	BSD1	Trial 3	7.04253	87.3597	66.8601	32.9573	72.9224	71.8283	1.52349	4.30264	42.8281	44.6272	46.4263	114.656	116.456	118.255	0.286968	0.277465	0.290835	0.293895	0.292754	0.259541	0.272132	0.294894	0.272043	0.27106	0.258748	0.269909	0.306225	0.782499	0.737313	0.779333	0.779535	0.767129	0.608273	0.638573	0.721039	0.667487	0.665913	0.624372	0.703474	0.861052	148.486	148.792	136.024	139.198	139.773	113.947
CS17-BISO-027-X-TX9	(((B73 Oleic) xTx903-2-8-1-B)/Tx779)	BSD1	Trial 3	6.94948	85.9917	67.7145	32.223	71.4465	70.3503	1.97153	4.12359	44.0392	46.3626	48.6859	114.39	116.713	119.036	0.289322	0.276624	0.288774	0.293741	0.290569	0.264256	0.271567	0.295888	0.273958	0.273483	0.259793	0.268069	0.304823	0.791886	0.734645	0.772904	0.778733	0.76029	0.625551	0.64173	0.724257	0.673857	0.67445	0.628583	0.695697	0.855992	148.421	150.341	138.732	137.349	137.407	116.024
CS17-BISO-194-X-TX9	(((B73 Oleic/Tx903)/(Tx772/Tx906)A-91#-2-1-1-B)/Tx779)	BSD1	Trial 3	6.79528	80.7907	63.5153	30.2147	72.1816	70.8442	1.93089	4.1734	43.5395	45.7691	47.9988	114.384	116.613	118.843	0.286824	0.277016	0.290544	0.294357	0.294615	0.260376	0.274214	0.296361	0.271821	0.273109	0.259352	0.26353	0.30473	0.781842	0.734419	0.777624	0.780752	0.771075	0.612402	0.644475	0.725094	0.664441	0.669596	0.624482	0.680428	0.854753	146.231	147.573	136.764	137.127	137.548	115.053
CS19-7ISO-737-X-779	(((CML 108/NC334)/(Tx740/CML 348)/(Tzi 18/Ki3)/(NC334/Hi27)-23-3-1-2)/Tx779)	BSD1	Trial 3	6.8893	90.89	69.4892	35.6172	74.703	73.6584	1.54516	3.79483	41.575	43.7976	46.0201	115.233	117.456	119.679	0.287431	0.277686	0.290809	0.294624	0.293383	0.262984	0.272564	0.295331	0.274088	0.274394	0.261015	0.270937	0.305072	0.783311	0.73721	0.779428	0.781869	0.768353	0.622834	0.645328	0.728413	0.678202	0.679515	0.632823	0.704651	0.857274	148.17	149.083	137.954	138.501	137.91	118.696
CS19-7ISO-740-X-779	(((CML 108/NC334)/(Tx740/CML 348)/(Tzi 18/Ki3)/(NC334/Hi27)-93-3-1-1-B22)/Tx779)	BSD1	Trial 3	6.72279	83.2919	65.3742	28.211	71.7486	70.7111	1.8123	3.88885	44.1486	46.5565	48.9643	114.86	117.268	119.675	0.289251	0.277154	0.291739	0.294	0.29152	0.261365	0.272152	0.293355	0.272324	0.272119	0.258118	0.268579	0.305399	0.792353	0.736264	0.784178	0.780277	0.763598	0.615458	0.640165	0.715056	0.667538	0.669901	0.622369	0.697763	0.856754	149.322	148.592	137.295	139.565	137.724	115.35
CS17-CB-34A-X-34B	(((CML379/CML311-B-1-B-B-B-B/Tx110)-B-1-B-1-B-B-1-B22-B24-B5-B16)/PHK93 (PI 548800)-B12)	BSD1	Trial 3	6.74879	89.8399	69.9439	32.6893	72.4097	71.3451	1.17752	3.0535	45.5124	48.1776	50.8429	116.857	119.523	122.188	0.288519	0.278239	0.289945	0.293802	0.293397	0.261627	0.272528	0.296075	0.273344	0.272751	0.260287	0.26644	0.305186	0.790178	0.74199	0.778695	0.780853	0.770613	0.617162	0.64122	0.724398	0.671133	0.670823	0.627676	0.687388	0.85572	149.243	150.653	140.165	139.805	139.55	117.65
CS17-CB-32A-X-32B	(((CML442-B/CML343-B-B-B-B-B-B)-B-B-1-1-B-B-B-1-B12-1-B19-1-B10-1)/PHK93 (PI 548800)-B12)	BSD1	Trial 3	7.11188	89.5933	71.2739	30.5123	72.0511	71.0046	1.01508	3.16148	45.6193	47.9487	50.2782	116.624	118.953	121.283	0.287294	0.27851	0.290337	0.293862	0.293962	0.259825	0.272056	0.295261	0.271866	0.272806	0.260655	0.268773	0.305895	0.784536	0.741205	0.778067	0.779672	0.771376	0.610431	0.638751	0.72081	0.665989	0.672956	0.630065	0.696322	0.860147	148.72	149.909	140.119	139.757	138.304	118.39
CS17-CB-68B-X-68A	(((CML442-B/CML343-B-B-B-B-B-B)-B-B-1-1-B-B-B-1-B12-1-B19-1-B10-B6)/(Tx120)(Tx114(B73w)-B/CML343/Tx110/Pop24)-B-B-B-4-B-B-B-B-B-1-B9-B7-B12-1-B13-B13)	BSD1	Trial 3	6.1004	83.0819	63.6323	26.8432	73.2681	72.1726	1.27864	3.37209	43.9387	46.3272	48.7156	116.111	118.5	120.888	0.288638	0.277458	0.290529	0.294311	0.29281	0.260304	0.271687	0.294988	0.272272	0.273294	0.259304	0.269641	0.304998	0.788101	0.737035	0.777949	0.780313	0.7656	0.610479	0.637434	0.719208	0.667166	0.672195	0.625074	0.698439	0.854652	148.464	148.143	135.987	137.807	138.238	116.54
CS17-CB-67A-X-67B	(((CML450-B/Tx110)-B-3-B-1-B-B-1-1-B18-B21-B8-1-B10-B20)/(CML442-B/CML343-B-B-B-B-B-B)-B-B-1-1-B-B-B-1-B12-1-B19-1-B10-1)	BSD1	Trial 3	6.27627	83.6528	64.7412	26.6239	72.9111	71.5316	1.16939	3.45788	44.468	46.6529	48.8377	116	118.184	120.369	0.287381	0.278744	0.290369	0.292919	0.295052	0.260596	0.275137	0.293084	0.272475	0.274567	0.260454	0.265879	0.306302	0.785531	0.742785	0.779095	0.777613	0.775772	0.614282	0.648733	0.715283	0.667368	0.677846	0.629047	0.685138	0.858791	149.009	149.862	137.633	138.408	139.689	117.208
CS17-CB-33A-X-33B	(((CML450-B/Tx110)-B-3-B-1-B-B-1-1-B18-B21-B8-1-B10-B20)/PHK93 (PI 548800)-B12)	BSD1	Trial 3	6.8777	91.6443	71.4044	31.4786	71.8508	71.1808	1.15277	3.38288	44.9608	47.2029	49.4449	116.142	118.384	120.626	0.287561	0.27671	0.289893	0.294461	0.294263	0.260672	0.2742	0.295154	0.27275	0.273354	0.259631	0.26983	0.305618	0.786231	0.734905	0.777459	0.783731	0.77428	0.61581	0.647923	0.720742	0.667638	0.673039	0.626263	0.700976	0.85607	147.492	150.521	137.735	139.295	138.668	117.862
CS19-7ISO-381-X-779	(((LH195//LAMA2002-58-3-B-B-B-B-B-B-B18)-B3-3-3-B)/Tx779)	BSD1	Trial 3	6.58798	81.5364	64.1112	31.0926	72.9009	71.9498	2.18766	4.06232	42.2169	44.884	47.5512	114.167	116.834	119.501	0.287158	0.277254	0.289684	0.292786	0.292947	0.260502	0.273751	0.294778	0.272144	0.271947	0.259263	0.265897	0.305344	0.785037	0.736466	0.777049	0.777297	0.769123	0.614116	0.644673	0.720812	0.665973	0.667893	0.624341	0.686833	0.855856	150.012	150.936	139.904	140.253	139.078	116.696
CS19-7ISO-741-X-779	(((LH195\X\(RedEar5-1-4-1-3/RedHybridEar-B-1-1-3)-1-1-B-B-2-B2-B15///LH195)-B2////LH195)-1-B7)/Tx779)	BSD1	Trial 3	6.75573	84.2643	66.1396	29.8461	72.3654	71.3622	1.55457	3.81322	43.8375	46.0512	48.2649	115.2	117.413	119.627	0.287856	0.2766	0.289137	0.294012	0.29223	0.25949	0.272039	0.295746	0.271785	0.273007	0.258893	0.26754	0.304688	0.786082	0.733924	0.773307	0.779762	0.764406	0.610493	0.640446	0.720688	0.664806	0.670871	0.623572	0.692319	0.854632	147.599	149.025	135.714	137.438	137.348	116.056
CS18-BISO-20-X-BISO-777	(((Red Hybrid Ear-B-1-2-2-1/Red Ear 5-2-4-1-4-2)-B-B-1-B-1-B21-B18-B5)/Tx777)	BSD1	Trial 3	6.39277	94.2986	71.2895	33.9034	73.0038	72.3448	2.32609	4.44695	41.2439	43.6015	45.959	113.589	115.946	118.304	0.287169	0.277665	0.290728	0.294147	0.292889	0.260018	0.272659	0.295235	0.272425	0.272673	0.258327	0.269724	0.304637	0.783427	0.737109	0.778838	0.779887	0.767942	0.613753	0.643012	0.720021	0.665775	0.671365	0.622357	0.702258	0.85483	148.586	149.436	137.893	139.778	139.497	118.55
CS19-EGCB-62B-X-EGCB-62A	(((Tx120)(Tx114(B73w)-B/CML343/Tx110/Pop24)-B-B-B-4-B-B-B-B-B-1-B9-B7-B12-1-B13-B13)/(CML442-B/CML343-B-B-B-B-B-B)-B-B-1-1-B-B-B-1-B12-1-B19-1-B10-B6)	BSD1	Trial 3	6.7805	92.5208	72.5591	36.4536	73.5494	72.6391	1.49851	3.39867	43.3119	45.9432	48.5746	115.951	118.582	121.214	0.287673	0.276984	0.290008	0.293248	0.292843	0.259135	0.271103	0.295081	0.272127	0.272762	0.260219	0.271124	0.304672	0.786496	0.736623	0.776873	0.777605	0.767939	0.608765	0.636514	0.719462	0.666231	0.671823	0.629334	0.704016	0.853112	148.897	149.011	137.433	139.089	139.368	116.098
CS17-CB-64A-X-64B	(((Tx133) CML269/TX114-B-B-B-1-1-B-B-B-B-B-B-1-B17-B21-1-B10-B17)/(Tx129) (Tx114 (B73w)-B x CML343/Tx110 x Pop24)-B-B-B-9-B-B-B-B-B-B-B-B-B7-1-B26-1-B4-B15)	BSD1	Trial 3	6.32084	89.1707	72.6924	37.1355	71.6702	70.38	2.69789	4.40975	42.5024	45.4232	48.344	112.882	115.803	118.724	0.287198	0.276885	0.289233	0.293311	0.294012	0.259831	0.271689	0.295604	0.270819	0.272572	0.257726	0.262334	0.303425	0.783234	0.735343	0.774006	0.777129	0.769343	0.611422	0.639402	0.719922	0.659469	0.667194	0.618999	0.675305	0.851439	148.617	150.49	139.18	138.262	138.192	116.793
CS19-EGCB-60A-X-EGCB-60B	(((Tx133) CML269/TX114-B-B-B-1-1-B-B-B-B-B-B-1-B17-B21-1-B10-B17)/(Tx129) (Tx114 (B73w)-B x CML343/Tx110 x Pop24)-B-B-B-9-B-B-B-B-B-B-B-B-B7-B11-B6-1-B18)	BSD1	Trial 3	6.37244	94.4084	77.2743	35.2411	72.2297	70.9545	1.85339	4.27899	43.409	45.4704	47.5317	114.364	116.425	118.486	0.28825	0.275698	0.289993	0.29271	0.292928	0.260902	0.272688	0.295173	0.27286	0.272865	0.258944	0.26848	0.306331	0.785603	0.730062	0.775642	0.774233	0.766655	0.614874	0.642968	0.71885	0.665773	0.668574	0.62259	0.694456	0.852555	146.888	147.778	135.828	137.989	138.275	117.089
CS19-EGCB-39-X-CC3	(((Tx740/Mp313E)//(Tx772/Mp715)-#-#-(# EARLY SIBS ONLY)-013-1-1-1)/Tx779)	BSD1	Trial 3	6.58243	88.8445	69.95	35.0825	73.5986	72.1968	1.72773	4.07435	42.514	44.6447	46.7754	114.711	116.842	118.972	0.287515	0.277309	0.293066	0.292767	0.293423	0.260299	0.273799	0.294008	0.272447	0.273535	0.260163	0.266796	0.3047	0.784378	0.735841	0.787108	0.775552	0.76763	0.610886	0.642744	0.718587	0.668044	0.674413	0.628822	0.691035	0.854327	147.12	147.605	135.656	136.747	137.37	114.892
CS19-EGCB-39-X-DD4	(((Tx777/Tx775)-B5-29-1-1-1)/((B104-1 x Tx714-B-B)-23-1-B-B-B-B/(CML288/NC300)-B-9-B1-B-B-B)-B-B-1-1-B-B-B-B-1-B15-1-B5-B15)	BSD1	Trial 3	6.68539	86.6217	68.2252	32.139	72.5798	71.727	1.14479	2.85444	45.6987	48.6233	51.5478	117.426	120.35	123.275	0.288304	0.277806	0.291424	0.295137	0.293715	0.261122	0.272587	0.294616	0.272031	0.273819	0.258261	0.264987	0.304809	0.787284	0.738141	0.781895	0.78401	0.769652	0.616693	0.642458	0.715989	0.664726	0.674051	0.62088	0.682193	0.852102	148.249	148.845	136.878	136.417	137.288	115.88
CS18-2NDC-05-X-2NDC-474	(((Tx777/Tx775)-B5-29-1-1-1)/((B110/FR2128-B/B104-1/CML343)-B-B-11-B-B-B-B/LAMA2002-42-B-B-B)-B-B-B-B-B-1-B2-1-B22-B17-B4-B20-B11)	BSD1	Trial 3	6.67474	83.6626	65.6207	30.9442	72.2501	70.8771	1.52856	3.17559	45.5899	48.6256	51.6614	116.467	119.503	122.538	0.290335	0.27644	0.288921	0.29365	0.294599	0.260502	0.272541	0.295612	0.271663	0.272877	0.259246	0.266611	0.304652	0.795875	0.733323	0.773671	0.779448	0.772581	0.615036	0.643343	0.720401	0.662657	0.67051	0.624064	0.689137	0.853097	150.661	151.382	137.617	138.885	136.79	116.57
CS18-2NDC-17-X-2NDC-474	(((Tx778/Tx151)-B5-04-1-B3)/GP474GT-1-B18)	BSD1	Trial 3	6.75485	87.1436	68.6921	29.3339	72.2405	71.2317	1.55612	4.14962	43.5519	45.4798	47.4077	114.784	116.712	118.639	0.28755	0.277346	0.289553	0.292775	0.292909	0.259368	0.272835	0.295423	0.272254	0.273956	0.259156	0.261487	0.304502	0.785171	0.736473	0.773793	0.7747	0.766663	0.608559	0.640418	0.720274	0.666224	0.674558	0.625362	0.67265	0.855845	148.538	150.441	136.715	137.378	137.136	115.478
CS19-EGCB-20-X-474	(((Tx779/Tx780)-B6-04-2-2)/GP474GT-1-B18)	BSD1	Trial 3	6.44618	88.1262	69.389	30.3409	72.4629	71.2444	1.65612	3.9923	43.6318	45.7721	47.9123	114.876	117.016	119.157	0.288626	0.276945	0.290707	0.293539	0.293142	0.260388	0.272158	0.294768	0.273186	0.273648	0.259477	0.269344	0.304554	0.789931	0.736599	0.780007	0.779795	0.770195	0.614726	0.641782	0.719717	0.670715	0.670986	0.62451	0.698936	0.852999	148.358	148.689	137.319	140.248	139.38	117.642
CS19-7ISO-725-X-779	(((Tx779/Tx780)-B6-05-1-1)/GP474GT-B12-B15-B23)	BSD1	Trial 3	6.94166	82.5649	66.0399	32.1722	70.1181	69.3909	1.65796	4.28202	45.1663	47.0717	48.9771	114.557	116.463	118.368	0.288374	0.277018	0.290372	0.294184	0.293297	0.260089	0.27192	0.294299	0.272025	0.273023	0.25832	0.268198	0.303945	0.787611	0.735214	0.777544	0.781511	0.768714	0.612344	0.640576	0.718045	0.667796	0.672388	0.621963	0.696922	0.852768	148.16	149.975	136.494	139.532	137.831	116.404
CS17-BISO-714-X-TX9	(((Tzi 18/Mp313E -B)/(CML 311/Mp715)/(CML 108/NC334)/(Tx740/CML 348)-63-1-1-1-B14)/Tx779)	BSD1	Trial 3	6.70849	86.3385	68.3651	33.9955	73.8388	72.5068	1.61528	3.68085	42.8451	45.2658	47.6864	115.352	117.773	120.193	0.28689	0.277776	0.289079	0.294432	0.290919	0.263621	0.275651	0.29575	0.273692	0.272775	0.260442	0.269115	0.30329	0.782212	0.737554	0.773711	0.780407	0.760845	0.622504	0.652209	0.725946	0.67594	0.674444	0.633204	0.700269	0.849301	145.883	148.56	135.713	136.404	136.279	114.068
CS18-CRBL-14A-X-CRBL-14B	((3945-sib17/16)/Tx779)	BSD1	Trial 3	7.09134	88.3789	69.3947	33.3075	72.2138	71.3866	1.49639	3.79415	43.8853	46.0614	48.2374	115.272	117.448	119.624	0.287284	0.27774	0.289207	0.293623	0.294123	0.260471	0.274151	0.295966	0.273183	0.274114	0.259137	0.265138	0.303017	0.785007	0.739283	0.774079	0.778999	0.771173	0.612704	0.645039	0.719046	0.66808	0.673034	0.622621	0.681611	0.848563	149.622	151.272	138.639	139.971	138.33	116.628
CS19-7ISO-505-X-779	((GEMS-0243_CML287:S15)/(LAMA2002-22-1-B-B-B-B/LAMA2002-1-5-B-B-B-B)-2-1-B-1-1-1-B19-B18-B3-B23-B-B15)	BSD1	Trial 3	6.94767	89.5904	71.7002	36.5584	69.2825	68.1647	1.87136	4.1232	46.3414	48.5618	50.7822	114.506	116.726	118.947	0.287806	0.277444	0.289373	0.293656	0.294182	0.261963	0.275405	0.29481	0.273098	0.272592	0.260111	0.26596	0.305133	0.785422	0.737004	0.773825	0.777307	0.771621	0.618364	0.650121	0.722045	0.671729	0.672387	0.631445	0.689676	0.858117	147.806	149.191	137.013	138.45	138.062	116.3
CS19-7ISO-521-X-779	((GEMS-0243_CML287:S15-1-B4)/Tx779)	BSD1	Trial 3	6.8949	87.54	68.6525	30.1917	72.0945	71.1994	2.08307	4.25944	42.9072	45.2046	47.5019	114.107	116.404	118.701	0.288436	0.278027	0.291802	0.294739	0.292786	0.262532	0.273539	0.293997	0.272898	0.273009	0.25915	0.268447	0.305677	0.788627	0.73932	0.783653	0.781962	0.766539	0.621046	0.645895	0.720907	0.671621	0.674559	0.628418	0.700822	0.860054	148.268	149.162	137.388	137.119	137.356	116.761
CS19-7ISO-521-X-779	((GEMS-0244_CML287:S15-B5)/Tx779)	BSD1	Trial 3	6.74006	93.826	75.0195	39.281	72.457	71.2942	2.22084	4.15829	42.7166	45.2973	47.878	114.011	116.592	119.172	0.288288	0.276744	0.290588	0.294322	0.29318	0.26189	0.273609	0.29582	0.274184	0.272829	0.259248	0.265051	0.303867	0.788421	0.735414	0.779311	0.781441	0.767366	0.617294	0.643815	0.723459	0.67322	0.66955	0.624125	0.68483	0.851804	146.881	149.953	137.453	136.573	136.897	117.277
CS18-BISO-474-X-BISO-777	((GP474GT)/Tx777)	BSD1	Trial 3	6.7154	86.8467	68.7293	30.4176	71.0689	69.5886	1.25873	3.51313	46.2733	48.4912	50.7091	115.862	118.08	120.298	0.287614	0.276694	0.290267	0.293891	0.293801	0.260082	0.272839	0.295977	0.271591	0.272467	0.25863	0.264409	0.305226	0.785942	0.734063	0.777484	0.779398	0.770879	0.612117	0.642544	0.721118	0.662051	0.666709	0.621032	0.681931	0.855132	147.802	149.53	137.638	137.841	137.39	114.945
CS19-EGCB-474-X-EGCB-35	((GP474GT-1-B15)/(Tx777/Tx775)-B5-12-2-1-1)	BSD1	Trial 3	6.3951	85.1762	67.1139	27.1011	72.1063	71.1699	1.21825	3.27405	45.1636	47.5958	50.0279	116.333	118.766	121.198	0.289158	0.27677	0.290869	0.293998	0.294816	0.259876	0.273658	0.29561	0.271854	0.273767	0.258736	0.267486	0.305802	0.792695	0.736496	0.782385	0.782802	0.77764	0.616479	0.649293	0.720409	0.665142	0.674093	0.623052	0.69187	0.857	151.599	152.805	142.911	143.125	141.611	120.728
CS19-EGCB-474-X-EGCB-36	((GP474GT-1-B15)/(Tx777/Tx775)-B5-15-1-1-1)	BSD1	Trial 3	6.80196	88.2775	69.706	28.078	72.1359	71.1602	1.70139	3.88735	43.8101	46.0974	48.3848	114.97	117.258	119.545	0.289601	0.276104	0.289409	0.293442	0.294448	0.262074	0.27347	0.296163	0.274022	0.274231	0.260328	0.267377	0.30537	0.792099	0.730948	0.774602	0.776889	0.77346	0.620335	0.646573	0.723201	0.673955	0.675707	0.628494	0.692373	0.856604	149.654	151.287	139.019	139.112	138.371	118.912
CS19-EGCB-474-X-EGCB-43	((GP474GT-1-B15)/(Tx778/Tx151)-B5-04-1-B3-1-B8)	BSD1	Trial 3	6.41548	88.2963	71.2621	29.7728	71.5979	70.8435	1.46704	3.83566	44.3925	46.5034	48.6143	115.236	117.347	119.458	0.286776	0.277385	0.289401	0.29261	0.293723	0.260073	0.275064	0.294021	0.271508	0.272674	0.259001	0.265643	0.304046	0.782734	0.736076	0.773599	0.774453	0.770055	0.611246	0.646403	0.716268	0.662816	0.667078	0.622798	0.685631	0.850048	149.598	148.405	137.352	139.088	138.382	115.283
CS18-2NDC-474-X-2NDC-10	((GP474GT-1-B18)/(Tx777/Tx775)-B5-12-2-1)	BSD1	Trial 3	6.77584	86.6362	67.8661	29.2722	72.189	71.2182	1.30737	3.93811	43.9989	45.8995	47.8001	115.217	117.118	119.018	0.288298	0.276366	0.291158	0.293911	0.294974	0.261181	0.275986	0.29684	0.273535	0.275316	0.260587	0.261581	0.304765	0.787147	0.73309	0.780778	0.778141	0.77366	0.616933	0.650636	0.724484	0.670088	0.677004	0.627691	0.672394	0.854258	148.823	151.11	138.914	138.604	138.062	116.655
CS18-2NDC-474-X-2NDC-09	((GP474GT-1-B18)/(Tx777/Tx775)-B5-15-1-1)	BSD1	Trial 3	6.75945	88.0985	70.6205	32.613	72.1335	70.7028	1.60171	3.56255	44.8627	47.4127	49.9626	115.566	118.115	120.665	0.287479	0.277942	0.292979	0.294002	0.293884	0.25956	0.273466	0.294604	0.273607	0.274495	0.260612	0.266988	0.305635	0.785177	0.738805	0.787131	0.779584	0.770529	0.608532	0.641025	0.7189	0.671695	0.674055	0.628749	0.689741	0.856522	148.562	147.629	136.831	137.613	137.957	115.474
CS18-2NDC-474-X-2NDC-03	((GP474GT-1-B18)/(Tx777/Tx775)-B5-30-1-1)	BSD1	Trial 3	6.61256	82.735	65.3169	28.2453	70.4552	69.4494	1.94144	4.06919	45.0381	47.388	49.7379	114.488	116.837	119.187	0.287989	0.277892	0.291173	0.294603	0.293581	0.260561	0.272561	0.29489	0.272698	0.273239	0.258935	0.26786	0.306287	0.787541	0.73944	0.782019	0.783549	0.772079	0.616568	0.644898	0.72073	0.667488	0.6721	0.624396	0.694421	0.862439	150.015	150.572	138.761	140.737	138.853	118.79
CS18-2NDC-474-X-2NDC-01	((GP474GT-1-B18)/(Tx778/Tx151)-B5-04-1)	BSD1	Trial 3	6.32199	87.6985	66.8415	29.822	71.2581	70.3495	1.76402	3.93046	44.503	46.811	49.1189	114.853	117.16	119.468	0.288681	0.277222	0.291686	0.295153	0.294297	0.261369	0.272518	0.29472	0.271544	0.272591	0.25911	0.268157	0.305395	0.789858	0.737185	0.784197	0.785919	0.775059	0.618361	0.644687	0.718474	0.663173	0.669034	0.623632	0.694319	0.856904	148.937	149.712	139.462	140.693	139.145	118.153
CS18-2NDC-474-X-2NDC-12	((GP474GT-1-B18)/(Tx778/Tx151)-B5-06-1-1)	BSD1	Trial 3	6.46474	86.7202	68.798	30.587	71.8991	70.5524	1.23019	3.34089	45.64	48.0089	50.3778	116.192	118.561	120.93	0.29045	0.277275	0.291423	0.29475	0.292428	0.260695	0.272658	0.294872	0.272317	0.272954	0.258627	0.266273	0.304431	0.796846	0.737849	0.783186	0.784305	0.766951	0.615759	0.645714	0.716029	0.66502	0.670223	0.621279	0.686437	0.852323	150.382	150.837	138.279	139.787	138.812	117.89
CS18-2NDC-474-X-2NDC-13	((GP474GT-1-B18)/(Tx778/Tx151)-B5-07-2-1)	BSD1	Trial 3	6.61895	94.3027	75.7511	31.1098	72.7314	71.9742	1.44113	4.07737	42.9824	44.879	46.7757	114.957	116.853	118.75	0.289593	0.276962	0.290957	0.294399	0.294445	0.260058	0.273377	0.295473	0.272416	0.272955	0.259688	0.267544	0.305465	0.793986	0.736065	0.781893	0.783095	0.776245	0.613566	0.646729	0.718997	0.664308	0.670325	0.624615	0.691376	0.856222	150.289	151.129	139.959	140.947	138.888	118.237
CS18-2NDC-474-X-2NDC-15	((GP474GT-1-B18)/(Tx778/Tx151)-B5-25-1-2)	BSD1	Trial 3	6.57289	88.6044	70.4394	30.2942	70.8318	69.4247	2.29826	4.2697	44.3551	46.8913	49.4275	113.78	116.316	118.852	0.28708	0.276323	0.290792	0.294532	0.293954	0.261503	0.274125	0.295674	0.273116	0.274498	0.260335	0.267312	0.305777	0.780876	0.731138	0.777633	0.780454	0.769774	0.616803	0.646993	0.723502	0.670957	0.676603	0.629827	0.693647	0.859671	146.074	148.513	136.929	135.986	136.572	115.699
CS18-2NDC-474-X-2NDC-14	((GP474GT-1-B18)/(Tx778/Tx151)-B5-26-2-1)	BSD1	Trial 3	6.80273	83.7152	65.339	26.5755	71.738	70.8311	1.97254	4.43206	43.2576	45.2906	47.3235	114.089	116.122	118.155	0.287619	0.277061	0.290937	0.294276	0.293944	0.261159	0.27434	0.294589	0.272342	0.272489	0.259042	0.265982	0.305294	0.78429	0.734911	0.780414	0.781511	0.771288	0.617071	0.647827	0.72186	0.66897	0.67124	0.627119	0.689161	0.856045	146.839	148.329	136.808	138.877	137.266	117.392
CS18-2NDC-474-X-2NDC-17	((GP474GT-1-B18)/(Tx779/Tx780)-B6-04-2-2)	BSD1	Trial 3	6.25989	85.3039	66.9156	30.7052	72.3315	71.4082	1.23465	3.54832	44.4069	46.5679	48.729	115.815	117.976	120.137	0.287418	0.278313	0.290411	0.293522	0.295384	0.25975	0.27449	0.294635	0.271935	0.273341	0.259287	0.263496	0.303785	0.785238	0.740156	0.778472	0.779024	0.77697	0.611447	0.646665	0.717158	0.663615	0.669122	0.622436	0.67621	0.848981	149.265	149.825	138.439	138.533	138.391	116.263
CS18-2NDC-474-X-2NDC-06	((GP474GT-1-B18)/(Tx779/Tx780)-B6-05-1-1)	BSD1	Trial 3	6.74302	87.1837	69.0768	31.2936	71.6319	71.0969	1.97553	3.68755	43.8951	46.8156	49.7361	114.992	117.913	120.833	0.288407	0.276798	0.290122	0.292985	0.293072	0.259999	0.272369	0.295029	0.271986	0.27369	0.258593	0.265393	0.30397	0.789478	0.736161	0.778797	0.776906	0.769137	0.613192	0.64211	0.719379	0.664056	0.671818	0.621124	0.686225	0.850959	150.145	150.897	139.399	140.384	139.365	116.765
CS18-LGCB-GP7-X-LGCB-779	((GP7169 ; CS17-INC-129-B21)/Tx779 ; CS16-INC-089-B13)	BSD1	Trial 3	7.00985	84.6147	67.2755	34.1264	70.8928	69.4181	2.40978	4.02246	44.4118	47.5122	50.6127	113.83	116.93	120.031	0.287861	0.277657	0.289865	0.294057	0.293899	0.261754	0.275355	0.296571	0.273135	0.274199	0.259346	0.26592	0.304681	0.786423	0.738112	0.7765	0.779746	0.769834	0.61841	0.64949	0.724026	0.667692	0.672417	0.624061	0.688299	0.853558	147.609	150.269	136.911	137.802	136.994	116.124
CS18-2NDC-GP7-X-2NDC-09	((GP7169GT (glyphosate)-1-B18)/(Tx777/Tx775)-B5-15-1-1)	BSD1	Trial 3	6.74218	90.0814	71.1154	35.819	72.1331	70.8894	2.02307	3.73779	43.9593	46.8752	49.7912	114.849	117.765	120.681	0.288538	0.276601	0.289056	0.293614	0.29268	0.261289	0.273353	0.296247	0.273462	0.273617	0.260986	0.26752	0.305698	0.786545	0.732437	0.772519	0.777466	0.764924	0.614246	0.642807	0.723766	0.670457	0.672985	0.629829	0.694144	0.857606	148.144	149.192	137.104	137.604	137.268	116.73
CS18-2NDC-GP7-X-2NDC-03	((GP7169GT (glyphosate)-1-B18)/(Tx777/Tx775)-B5-30-1-1)	BSD1	Trial 3	6.17783	82.6145	64.9936	32.4141	71.4072	70.3401	2.40004	4.02932	43.5011	46.5699	49.6388	113.841	116.91	119.979	0.288196	0.276855	0.290331	0.294232	0.292896	0.25971	0.271522	0.295112	0.272647	0.274049	0.26004	0.266929	0.304338	0.787536	0.735814	0.778974	0.782521	0.769916	0.611954	0.639818	0.716182	0.666058	0.673508	0.626166	0.69072	0.850497	150.101	152.058	140.328	141.566	139.927	117.771
CS19-EGCB-7169-X-EGCB-49	((GP7169GTCBLLRW (glyphosate+liberty link+corn borer+root worm)???-1-B21)/(LAMA2002-10-1-B/(CML288/NC300)-B-9-B1-B-B-B)-B-B-1-3-B-1-1-B3-B13-B2-B8-B6-B7)	BSD1	Trial 3	6.70558	90.174	72.2109	33.2373	72.6891	71.4706	1.89766	4.08312	43.0514	45.3392	47.6271	114.522	116.81	119.098	0.28769	0.276928	0.290077	0.294409	0.293022	0.26034	0.271451	0.295345	0.272407	0.273111	0.258694	0.269131	0.305041	0.786216	0.735708	0.777109	0.782089	0.768257	0.612437	0.638105	0.716269	0.664536	0.6696	0.620993	0.698382	0.854575	149.619	150.103	138.136	139.576	139.104	117.161
CS19-EGCB-7169-X-EGCB-36	((GP7169GTCBLLRW (glyphosate+liberty link+corn borer+root worm)???-1-B21)/(Tx777/Tx775)-B5-15-1-1-1)	BSD1	Trial 3	6.92852	90.3233	71.2647	33.0159	72.0053	70.8095	2.19029	4.31132	43.0993	45.4566	47.814	113.909	116.266	118.623	0.286805	0.277385	0.289858	0.292325	0.295226	0.260953	0.274361	0.296651	0.272078	0.27354	0.260299	0.263568	0.305351	0.781387	0.73631	0.776583	0.773921	0.774175	0.615516	0.646251	0.724338	0.665956	0.674	0.6279	0.679258	0.858055	149.721	150.717	139.765	140.362	139.335	118.643
CS17-CB-02A-X-02B	((GP7169GTCBLLRW (glyphosate+liberty link+corn borer+root worm)???-B12)/(LAMA2002-10-1-B/(CML288/NC300)-B-9-B1-B-B-B)-B-B-1-3-B-1-1-B3-B13-B2-B8-B3-B5)	BSD1	Trial 3	6.63474	91.4974	70.4125	31.3067	72.107	71.4128	1.7043	4.12436	43.2642	45.3303	47.3964	114.677	116.743	118.809	0.288045	0.276939	0.289728	0.293309	0.293195	0.260159	0.27312	0.295471	0.272386	0.273304	0.259935	0.267074	0.305508	0.785266	0.734107	0.77485	0.776758	0.768467	0.611761	0.642682	0.719435	0.664575	0.672638	0.626048	0.691645	0.857792	148.478	149.972	136.914	138.234	137.725	116.592
CS19-7ISO-523-X-779	((GT1307-B14)/Tx779)	BSD1	Trial 3	6.81118	88.1748	68.3916	31.8335	69.4443	68.3198	1.9877	4.2389	45.9286	48.1496	50.3707	114.248	116.469	118.69	0.28869	0.278251	0.291807	0.295046	0.295036	0.261173	0.274616	0.295636	0.272982	0.273138	0.259838	0.265304	0.304844	0.790491	0.741624	0.785466	0.785342	0.776904	0.617704	0.650229	0.72413	0.671186	0.67344	0.628309	0.685683	0.853673	149.53	150.922	141.724	140.447	139.802	117.336
CS18-BISO-LH1-X-BISO-777	((LH195 exPVP)/Tx777)	BSD1	Trial 3	6.73029	87.7236	67.2198	28.6936	74.1484	72.5445	1.6292	3.53075	43.06	45.6894	48.3188	115.604	118.234	120.863	0.286965	0.276721	0.289898	0.293974	0.29294	0.261648	0.273373	0.295885	0.273251	0.272509	0.260278	0.269856	0.304253	0.782107	0.733955	0.775547	0.779634	0.767498	0.617482	0.645628	0.723882	0.670642	0.672809	0.629808	0.701165	0.852692	147.53	149.787	136.467	138.718	138.551	116.844
CS19-7ISO-750-X-779	((LH195-B8-B12)/Tx779)	BSD1	Trial 3	6.69021	82.7263	64.434	30.9575	72.6869	71.8387	1.81893	3.68846	43.3201	45.9945	48.669	115.159	117.833	120.508	0.287167	0.277917	0.289474	0.293586	0.292832	0.262585	0.274471	0.295367	0.273143	0.273793	0.260577	0.268955	0.305203	0.783891	0.739767	0.775084	0.777865	0.767282	0.620621	0.65015	0.723423	0.671484	0.676251	0.629808	0.69746	0.856767	149.151	150.275	137.972	137.816	138.53	116.249
CS18-2NDC-L195-X-2NDC-08	((LH195RR)/((LAMA2002-23-3-B/LAMA2002-58-4-B)-B-B-2-3-B-B-B-1-1//(LAMA2002-35-2-B-B-B-B/CG44)-1-3-B-1-1-B24)-B5-10-2)	BSD1	Trial 3	6.6648	85.9811	67.2575	28.5696	72.9022	72.3777	1.61007	3.98889	42.5437	44.6456	46.7475	114.921	117.023	119.125	0.288742	0.278309	0.290407	0.293836	0.294087	0.260717	0.273844	0.294479	0.271886	0.273109	0.259013	0.266026	0.30545	0.790555	0.741518	0.779681	0.780835	0.772495	0.615624	0.646451	0.720633	0.668119	0.67525	0.625384	0.685746	0.857279	151.382	151.467	139.141	140.784	140.292	118.605
CS18-2NDC-L195-X-2NDC-02	((LH195RR)/((LAMA2002-23-3-B/LAMA2002-58-4-B)-B-B-2-3-B-B-B-1-1//(LAMA2002-35-2-B-B-B-B/CG44)-1-3-B-1-1-B24)-B5-10-2-B13)	BSD1	Trial 3	6.59912	82.2455	62.2073	27.5609	73.3356	72.018	1.70862	3.69093	43.2393	45.7616	48.2839	115.257	117.78	120.302	0.287397	0.278508	0.290618	0.294278	0.293743	0.260374	0.272383	0.294443	0.271151	0.272513	0.258554	0.266047	0.305089	0.783998	0.740249	0.778502	0.781439	0.770491	0.612515	0.640473	0.718447	0.663236	0.669425	0.622481	0.687119	0.856828	148.07	149.547	136.767	137.996	136.325	115.243
CS18-2NDC-L195-X-2NDC-10	((LH195RR)/(Tx777/Tx775)-B5-12-2-1)	BSD1	Trial 3	7.06511	85.3876	66.453	28.922	71.8033	71.0586	1.36016	4.06332	43.9746	45.8243	47.674	115.033	116.883	118.733	0.288003	0.276921	0.2901	0.293439	0.293708	0.262412	0.274031	0.296529	0.273234	0.274031	0.261427	0.268946	0.306206	0.785963	0.734439	0.776749	0.777518	0.769792	0.620451	0.647402	0.726986	0.670535	0.67752	0.633858	0.698668	0.860752	149.036	151.694	138.564	140.094	138.106	118.693
CS18-2NDC-L195-X-2NDC-09	((LH195RR)/(Tx777/Tx775)-B5-15-1-1)	BSD1	Trial 3	6.78957	91.6351	72.5698	34.81	72.0245	70.1918	1.96976	4.18011	44.1387	46.4008	48.6629	114.33	116.593	118.855	0.286404	0.277211	0.289448	0.293488	0.293262	0.262025	0.275545	0.296359	0.273734	0.273594	0.260523	0.266512	0.304878	0.780062	0.735077	0.773941	0.776575	0.767205	0.618426	0.64902	0.726251	0.672189	0.67405	0.630174	0.691119	0.855592	146.929	148.636	136.53	136.619	137.687	118.029
CS18-2NDC-L195-X-2NDC-03	((LH195RR)/(Tx777/Tx775)-B5-30-1-1)	BSD1	Trial 3	6.94208	84.7049	66.8029	28.7328	72.5041	71.1275	1.84212	3.5967	44.172	47.0217	49.8714	115.3	118.149	120.999	0.28746	0.2777	0.290216	0.294379	0.294546	0.261973	0.274327	0.296024	0.273435	0.273739	0.260238	0.269069	0.305454	0.783474	0.736998	0.777426	0.781035	0.771279	0.617853	0.646992	0.727316	0.674093	0.674752	0.628632	0.69826	0.856138	147.823	149.517	138.444	138.784	136.52	115.648
CS18-2NDC-L195-X-2NDC-05	((LH195RR)/(Tx778/Tx151)-B5-04-1-B3)	BSD1	Trial 3	6.69177	90.4457	70.832	29.8855	73.1804	72.5799	1.38249	4.0039	42.5053	44.4127	46.32	115.085	116.993	118.9	0.287978	0.277137	0.289115	0.292807	0.293548	0.261117	0.273395	0.294904	0.271084	0.272656	0.258951	0.264682	0.305445	0.786844	0.73592	0.774232	0.778009	0.772236	0.618562	0.647589	0.719529	0.663673	0.674202	0.625764	0.682607	0.857292	150.212	151.745	141.283	142.494	139.798	120.585
CS18-2NDC-L195-X-2NDC-13	((LH195RR)/(Tx778/Tx151)-B5-07-2-1)	BSD1	Trial 3	6.73651	92.2793	70.422	33.5058	74.4584	72.8529	1.28341	3.77342	42.5941	44.6021	46.6101	115.447	117.455	119.463	0.287861	0.277512	0.28964	0.293287	0.294092	0.260015	0.27321	0.295217	0.273039	0.273749	0.259626	0.266994	0.305527	0.78569	0.737403	0.774899	0.77804	0.771241	0.613444	0.645028	0.716991	0.666985	0.674098	0.626341	0.688389	0.857154	149.099	149.772	138.699	140.001	138.139	118.215
CS18-2NDC-L195-X-2NDC-11	((LH195RR)/(Tx778/Tx151)-B5-24-1-1)	BSD1	Trial 3	6.47382	90.2563	70.2978	30.0166	73.4107	72.5193	1.13035	3.50819	43.4121	45.5149	47.6176	115.931	118.034	120.137	0.286918	0.277896	0.291119	0.294319	0.293969	0.261317	0.27362	0.29512	0.273238	0.273948	0.260999	0.266511	0.306433	0.782137	0.739057	0.780571	0.781516	0.773538	0.618676	0.64733	0.724593	0.671748	0.677995	0.633298	0.68831	0.861764	148.612	151.34	138.868	138.524	138.879	119.08
CS18-2NDC-L195-X-2NDC-15	((LH195RR)/(Tx778/Tx151)-B5-25-1-2)	BSD1	Trial 3	6.68472	87.2995	68.1206	31.6551	73.2062	71.9312	1.74639	4.06969	42.7667	44.9188	47.0709	114.698	116.85	119.002	0.288571	0.277184	0.290464	0.293106	0.29329	0.26053	0.272519	0.294696	0.273049	0.272156	0.259798	0.270056	0.304979	0.788608	0.734898	0.778025	0.776786	0.769518	0.614631	0.641586	0.722427	0.67261	0.672895	0.62978	0.701754	0.857745	148.503	149.469	136.611	137.963	138.803	117.518
CS18-2NDC-L195-X-2NDC-17	((LH195RR)/(Tx779/Tx780)-B6-04-2-2)	BSD1	Trial 3	6.88138	87.6959	67.7628	29.5783	73.4291	72.5228	1.83848	3.84109	42.3772	44.874	47.3707	114.9	117.397	119.894	0.288386	0.278129	0.290552	0.293998	0.293908	0.261173	0.272751	0.295605	0.272742	0.272787	0.258923	0.267755	0.304236	0.786779	0.738574	0.777452	0.778436	0.769277	0.613858	0.641048	0.720563	0.668814	0.670221	0.623888	0.693942	0.853329	148.483	148.977	135.537	136.838	136.553	115.546
CS18-2NDC-L195-X-2NDC-04	((LH195RR)/Red Stalker Fill)	BSD1	Trial 3	6.46005	85.8244	67.036	29.0681	73.7533	72.5353	1.45343	3.57997	43.1011	45.4523	47.8035	115.636	117.988	120.339	0.289213	0.277327	0.28968	0.294817	0.292944	0.259284	0.270789	0.295002	0.272123	0.271424	0.258565	0.267184	0.304332	0.791383	0.737257	0.775461	0.783202	0.768281	0.609583	0.637159	0.717715	0.665919	0.667688	0.623923	0.689654	0.852353	149.118	149.802	138.06	139.868	138.524	116.304
CS18-BISO-95R-X-BISO-777	((LH195RR)/Tx777)	BSD1	Trial 3	6.57777	88.0305	68.6688	30.1798	74.4262	73.2204	1.73507	3.62778	42.1212	44.7629	47.4046	115.342	117.983	120.625	0.287698	0.27623	0.28973	0.293569	0.293404	0.261635	0.27281	0.29506	0.272138	0.272276	0.258588	0.269025	0.305766	0.78543	0.732231	0.775807	0.778822	0.77004	0.620161	0.64685	0.720137	0.666562	0.671956	0.624489	0.697783	0.858893	149.507	150.708	139.155	139.913	140.161	118.802
CS19-7ISO-601-X-779	((LH195RR)/Tx779)	BSD1	Trial 3	7.05891	84.8878	67.0158	30.228	70.4335	69.4346	1.94497	4.19244	44.9125	47.1373	49.362	114.347	116.572	118.797	0.28766	0.278217	0.290542	0.29414	0.293975	0.26094	0.274693	0.296067	0.273273	0.27292	0.26107	0.267171	0.305912	0.784206	0.738979	0.777034	0.779069	0.769034	0.61142	0.643552	0.724685	0.670942	0.67113	0.631034	0.692724	0.858918	147.249	148.219	135.848	135.521	135.439	112.74
CS18-CRBL-09B-X-CRBL-09A	((LH195RR2)/(Tx777/Tx775)-B5-39-1-2)	BSD1	Trial 3	6.89511	86.8621	67.3581	30.9336	71.3359	70.5554	1.61313	4.14855	44.1796	46.1517	48.1237	114.735	116.707	118.679	0.288801	0.277539	0.290584	0.294622	0.2949	0.261675	0.273517	0.295888	0.273427	0.273924	0.260055	0.266596	0.305782	0.788821	0.737107	0.778076	0.780091	0.771321	0.615276	0.643948	0.725356	0.671653	0.674233	0.628375	0.690509	0.859693	146.673	148.915	135.762	134.795	135.244	113.665
CS18-CRBL-11B-X-CRBL-11A	((LH195RR2)/(Tx778/Tx151)-B5-26-2-1)	BSD1	Trial 3	6.75791	82.7065	66.5111	31.1317	72.2437	71.5851	2.07562	4.09171	42.7074	45.1874	47.6675	114.292	116.773	119.253	0.287884	0.277915	0.291347	0.295013	0.293335	0.261849	0.274207	0.295717	0.273343	0.273015	0.259943	0.270222	0.306002	0.785421	0.737365	0.779836	0.781899	0.768017	0.616775	0.646269	0.723895	0.672132	0.672274	0.627429	0.704289	0.859338	146.954	148.283	135.322	137.197	137.818	115.299
CS19-EGCB-195-X-EGCB-29	((LH195RR2-B22)/(CML 108/NC334)/(Tx740/CML 348)/(Tzi 18/Ki3)/(NC334/Hi27)-8-2-1-2)	BSD1	Trial 3	6.63316	93.3737	73.5857	32.9962	72.0432	70.9158	1.89674	4.34533	43.3371	45.3791	47.4211	114.253	116.295	118.337	0.287855	0.277411	0.2895	0.293738	0.294319	0.258585	0.274147	0.295168	0.271544	0.272844	0.258723	0.265836	0.304834	0.785669	0.737176	0.775397	0.779203	0.772837	0.607542	0.64427	0.719693	0.662713	0.669481	0.623587	0.688172	0.852701	146.736	147.93	137.973	138.926	137.636	115.646
CS19-EGCB-195-X-EGCB-35	((LH195RR2-B22)/(Tx777/Tx775)-B5-12-2-1-1)	BSD1	Trial 3	6.80157	88.5524	68.8892	29.4806	71.7368	71.1755	1.53904	3.77761	44.0876	46.3212	48.5547	115.263	117.497	119.73	0.287711	0.277127	0.290232	0.293596	0.293304	0.26124	0.273662	0.294646	0.27344	0.273307	0.260184	0.265581	0.305421	0.784071	0.734536	0.776614	0.778692	0.768812	0.615622	0.644516	0.721023	0.672582	0.67318	0.628866	0.686081	0.857115	147.696	148.887	136.508	139.471	139.307	117.682
CS19-EGCB-195-X-EGCB-36	((LH195RR2-B22)/(Tx777/Tx775)-B5-15-1-1-1)	BSD1	Trial 3	7.08795	92.7261	72.2228	35.2063	70.5148	69.9577	2.1786	4.0125	44.2818	47.0082	49.7347	114.239	116.966	119.692	0.287238	0.276085	0.289639	0.293679	0.294387	0.26103	0.274987	0.29646	0.274026	0.274481	0.261539	0.264984	0.305364	0.782871	0.729938	0.773763	0.777497	0.768372	0.612501	0.646883	0.724912	0.671598	0.675143	0.630828	0.683737	0.855541	146.474	147.665	134.672	136.781	135.098	115.4
CS19-EGCB-195-X-EGCB-39	((LH195RR2-B22)/(Tx777/Tx775)-B5-29-1-1-1)	BSD1	Trial 3	6.56371	84.4564	65.7227	31.7601	72.8581	71.4598	1.61337	3.86051	43.6255	45.8506	48.0756	115.085	117.31	119.535	0.288889	0.275726	0.289591	0.293581	0.292256	0.259089	0.27073	0.294788	0.271297	0.271949	0.25845	0.264968	0.305415	0.78904	0.729866	0.775467	0.778276	0.764285	0.60736	0.634075	0.717945	0.663467	0.668062	0.623085	0.683933	0.856816	149.422	150.252	138.063	138.14	136.71	116.26
CS19-EGCB-195-X-EGCB-40	((LH195RR2-B22)/(Tx777/Tx775)-B5-38-2-1-1)	BSD1	Trial 3	6.68642	82.6264	63.3117	28.6018	71.8654	71.0142	2.3442	4.37582	42.5998	45.0609	47.522	113.614	116.075	118.536	0.288504	0.277504	0.289761	0.293112	0.293954	0.260455	0.273235	0.295814	0.272689	0.274086	0.258972	0.265446	0.305166	0.787865	0.737133	0.775239	0.776422	0.770236	0.613319	0.642518	0.721221	0.666358	0.67276	0.623001	0.68838	0.855213	149.144	150.197	137.113	138.296	138.342	116.713
CS19-EGCB-195-X-EGCB-41	((LH195RR2-B22)/(Tx777/Tx775)-B5-39-1-2-1)	BSD1	Trial 3	6.62948	84.943	65.9866	29.4068	72.1013	71.0754	1.19924	3.47645	44.8785	47.0742	49.2698	115.954	118.15	120.345	0.288916	0.27758	0.290646	0.294362	0.295575	0.26143	0.275545	0.295973	0.271173	0.272873	0.259606	0.26466	0.304806	0.790805	0.738221	0.780725	0.783401	0.778694	0.620137	0.654126	0.724654	0.663383	0.671173	0.626231	0.681976	0.85384	151.395	152.573	142.896	142.333	140.425	120.543
CS19-EGCB-195-X-EGCB-42	((LH195RR2-B22)/(Tx778/Tx151)-B5-04-1-3-1)	BSD1	Trial 3	6.44237	89.4829	70.0873	30.5078	73.5996	72.3552	1.38736	4.00368	42.7267	44.6377	46.5488	115.082	116.993	118.904	0.288353	0.276732	0.289073	0.293851	0.291703	0.260666	0.271948	0.296299	0.272098	0.273072	0.259462	0.268972	0.304392	0.787056	0.73343	0.773159	0.779561	0.762555	0.612407	0.638609	0.722994	0.666885	0.673321	0.626016	0.698232	0.855304	149.092	150.283	136.666	138.653	137.381	116.331
CS19-EGCB-195-X-EGCB-44	((LH195RR2-B22)/(Tx778/Tx151)-B5-07-2-1-B13)	BSD1	Trial 3	6.98096	94.6272	74.6245	35.9379	73.8735	72.6815	1.46306	3.96886	42.3853	44.3807	46.3761	115.067	117.062	119.058	0.288186	0.276405	0.289229	0.293812	0.292732	0.261139	0.273352	0.297473	0.273623	0.274033	0.260714	0.270587	0.305043	0.78524	0.731116	0.772828	0.777712	0.763677	0.61273	0.640937	0.726713	0.671254	0.675824	0.629569	0.705091	0.858631	147.894	148.318	134.225	135.281	135.933	113.542
CS19-EGCB-195-X-EGCB-46	((LH195RR2-B22)/(Tx778/Tx151)-B5-24-1-1-1-B9)	BSD1	Trial 3	6.63452	86.0171	66.7786	31.8061	71.1412	69.9391	1.27397	3.77586	45.5103	47.5088	49.5073	115.449	117.448	119.446	0.289089	0.277212	0.290551	0.292868	0.29262	0.261489	0.273072	0.2959	0.273232	0.27472	0.260909	0.268833	0.306017	0.790351	0.736827	0.778513	0.775597	0.766367	0.617318	0.645127	0.723407	0.670567	0.679287	0.632232	0.698763	0.860843	149.07	150.342	136.554	138.15	137.788	116.889
CS19-EGCB-195-X-EGCB-47	((LH195RR2-B22)/(Tx778/Tx151)-B5-25-1-2-1)	BSD1	Trial 3	6.68041	88.4613	69.4371	30.2367	73.3896	71.3748	1.56072	3.8054	43.8311	46.0586	48.2861	115.206	117.433	119.661	0.288252	0.276957	0.290097	0.29356	0.293634	0.26054	0.272651	0.294758	0.271483	0.272921	0.259687	0.267972	0.305125	0.787657	0.73513	0.776645	0.777903	0.770236	0.613917	0.642923	0.718311	0.666079	0.673557	0.62913	0.694857	0.856407	148.916	149.614	137.205	138.364	138.374	116.786
CS19-EGCB-195-X-EGCB-21	((LH195RR2-B22)/(Tx779/Tx780)-B6-31-1-1-1)	BSD1	Trial 3	6.93296	88.0687	68.6407	28.1812	71.9219	70.3639	1.94614	4.13688	44.0414	46.3237	48.606	114.405	116.688	118.97	0.287155	0.276962	0.290269	0.294269	0.293947	0.261907	0.274374	0.295212	0.273937	0.273796	0.259646	0.267568	0.304609	0.782726	0.734995	0.776719	0.780459	0.771235	0.618241	0.647631	0.724356	0.673376	0.674668	0.627818	0.695275	0.853962	146.821	148.243	136.363	137.19	136.803	117.011
CS19-EGCB-195-X-EGCB-26	((LH195RR2-B22)/(Tzi 18/Ki3)/(NC334/Hi27)/(CML 108/Mp715)/(A6 /Tzi 8)-19-3-1-1-B14)	BSD1	Trial 3	6.48621	84.9164	66.5606	32.7421	72.7034	71.5514	2.24745	4.32512	42.2596	44.6662	47.0727	113.811	116.218	118.624	0.287254	0.278773	0.29043	0.294146	0.293502	0.261948	0.276013	0.295325	0.27374	0.273423	0.260571	0.268989	0.305449	0.783137	0.740705	0.777115	0.779798	0.768869	0.617241	0.649981	0.725363	0.673598	0.675251	0.631331	0.698992	0.85554	146.966	148.273	135.821	137.242	137.064	114.489
CS19-7ISO-719-X-779	((PI576019-B3-3-2#-B-1-1-1-B3-B8-B28)/Tx779)	BSD1	Trial 3	6.59164	88.7254	71.4567	37.0381	73.4892	71.9546	1.32061	3.45452	43.9804	46.3235	48.6666	115.935	118.278	120.621	0.286384	0.277326	0.290179	0.293503	0.293899	0.261891	0.27592	0.294435	0.272888	0.27272	0.259681	0.263894	0.304013	0.781117	0.737322	0.777629	0.778748	0.771401	0.617946	0.650497	0.722242	0.672066	0.671569	0.627393	0.679686	0.852452	147.622	148.084	137.037	138.148	138.547	116.697
CS18-LGCB-781-X-LGCB-210	((Tx781 ; CS14-INC-125-B19)/LH210 ; CS15-EOTH-56-B12)	BSD1	Trial 3	6.65606	84.8927	69.6158	27.1888	71.1575	70.1855	1.67138	3.7791	44.9663	47.3386	49.7108	115.152	117.524	119.896	0.287014	0.276089	0.290778	0.293791	0.293115	0.258511	0.271727	0.295001	0.272698	0.272578	0.260244	0.268972	0.304476	0.782001	0.731852	0.777438	0.777818	0.766345	0.606686	0.637195	0.719449	0.666981	0.666894	0.626798	0.699202	0.852539	147.16	147.697	134.565	136.2	136.799	111.145
CS18-LGCB-781-X-LGCB-T77	((Tx781 ; CS14-INC-125-B19)/Tx777 ; CS16-INC-085-B12)	BSD1	Trial 3	6.39035	85.8484	68.4183	28.9728	72.3404	71.7376	1.7862	4.10132	42.8839	45.0436	47.2033	114.621	116.781	118.941	0.287761	0.276472	0.291253	0.294152	0.293609	0.260797	0.272634	0.294749	0.272052	0.27284	0.259331	0.268762	0.304681	0.785925	0.734078	0.782151	0.781431	0.770992	0.616824	0.645165	0.719325	0.666071	0.672333	0.626579	0.695668	0.854277	149.209	149.418	138.7	138.771	139.172	118.891
CS18-BISO-781-X-BISO-777	((Tx781)/Tx777)	BSD1	Trial 3	6.53755	80.3436	66.8925	26.5807	71.9822	71.0428	1.75178	4.05515	43.6668	45.8375	48.0083	114.71	116.88	119.051	0.287568	0.278064	0.290215	0.294562	0.294658	0.261435	0.275038	0.29522	0.272692	0.274077	0.259807	0.266522	0.305054	0.780874	0.735891	0.773902	0.777339	0.769296	0.614341	0.646957	0.722058	0.668202	0.673597	0.625764	0.689281	0.855241	143.768	145.235	134.416	135.57	135.13	113.676
CS18-LGCB-T89-X-LGCB-779	((Tx789 ; CS15-INC-077-B24)/Tx779 ; CS16-INC-089-B13)	BSD1	Trial 3	6.6777	86.5168	69.0875	33.0587	72.9125	71.1079	1.59055	3.71981	44.2018	46.5501	48.8983	115.31	117.658	120.006	0.28699	0.278126	0.293788	0.294431	0.2923	0.258437	0.271893	0.295133	0.27262	0.272677	0.260577	0.268786	0.304889	0.782207	0.739029	0.789072	0.781445	0.765334	0.606603	0.638175	0.718936	0.665004	0.667304	0.625167	0.695947	0.854633	147.613	147.458	134.318	137.341	137.151	116.395
CS18-LGCB-790-X-LGCB-779	((Tx790 ; CS16-INC-108-B15)/Tx779 ; CS16-INC-089-B13)	BSD1	Trial 3	6.84087	82.277	63.5854	33.491	71.5118	70.457	1.08239	3.05846	46.3951	48.9254	51.4557	116.852	119.382	121.913	0.288599	0.278035	0.291357	0.294922	0.294236	0.262422	0.273871	0.29481	0.272964	0.273466	0.260504	0.268121	0.304865	0.789566	0.740542	0.783217	0.784772	0.774573	0.621153	0.648187	0.721227	0.669968	0.672898	0.629618	0.692568	0.852187	148.358	150.27	138.123	139.46	139.781	117.65
CS18-BISO-790-X-BISO-777	((Tx790)/Tx777)	BSD1	Trial 3	6.90442	83.8242	64.3257	30.0069	72.4343	71.0608	1.64258	3.79769	44.0885	46.4086	48.7286	115.149	117.469	119.789	0.28682	0.277443	0.290626	0.294402	0.292642	0.259651	0.272048	0.295263	0.272677	0.272936	0.259512	0.266326	0.304412	0.780418	0.736349	0.778018	0.780074	0.764996	0.608599	0.638582	0.720415	0.666977	0.668874	0.624024	0.687461	0.852639	147.18	149.025	135.981	136.375	136.981	115.199
CS18-BISO-793-X-BISO-777	((Tx793)/Tx777)	BSD1	Trial 3	6.2979	84.4194	66.6641	32.1097	72.7236	71.6416	1.55679	3.67293	43.7684	46.1312	48.494	115.41	117.773	120.136	0.28765	0.27733	0.289658	0.294092	0.292697	0.262346	0.271601	0.293859	0.272363	0.272369	0.258817	0.266619	0.304574	0.785346	0.736588	0.77561	0.780394	0.766957	0.620091	0.641035	0.71534	0.666509	0.668761	0.623305	0.688257	0.853969	148.632	149.954	139.094	139.267	138.801	117.343
CS18-BISO-02-X-BISO-777	((TZAR106)/Tx777)	BSD1	Trial 3	6.43242	88.7483	69.8551	31.1491	73.4938	72.4318	1.09095	3.09339	44.335	46.832	49.3289	116.767	119.264	121.761	0.28769	0.276647	0.28922	0.294029	0.292245	0.260331	0.271359	0.294567	0.272645	0.271191	0.258339	0.266197	0.303536	0.785221	0.733411	0.773776	0.780185	0.764976	0.613467	0.638631	0.715963	0.667058	0.665952	0.62244	0.685361	0.849943	147.811	147.788	138.851	139.711	138.951	118.208
CS16-YCB-10A-X-YCB-10B	(LAMA2002-23-3-B/LAMA2002-58-4-B)-B-B-2-3-B-B-B-B12-B5-B19/GP7169GTCBLL (glyphosate+liberty link+ corn borer)?	BSD1	Trial 3	6.59874	87.8613	68.1179	31.2125	73.9862	72.6607	1.85494	4.08106	41.9111	44.1572	46.4033	114.572	116.818	119.064	0.287698	0.278855	0.290906	0.294091	0.294068	0.260019	0.272632	0.293742	0.272433	0.272752	0.259671	0.268352	0.305967	0.786442	0.742845	0.779474	0.780842	0.771797	0.612018	0.641014	0.715863	0.666737	0.670271	0.625153	0.69685	0.859792	148.851	150.131	138.153	139.163	140.067	116.779
CS19-7ISO-355-779	(LH195//LAMA2002-58-3-B-B-B-B-B-B-B18)-B3-6-2-1	BSD1	Trial 3	6.65661	82.436	66.5752	31.6106	72.1742	70.9921	2.06501	3.73898	43.8006	46.7875	49.7744	114.793	117.78	120.767	0.287775	0.277434	0.289655	0.295229	0.29246	0.262907	0.27307	0.294972	0.273036	0.272716	0.259516	0.267406	0.305362	0.786171	0.737875	0.776054	0.785062	0.767553	0.623942	0.648591	0.722509	0.669848	0.669854	0.627053	0.692734	0.856053	148.614	149.613	137.783	139.028	137.755	116.53
CS15-I195O-842-X-POL-G8	{((LAMA2002-23-3-B/LAMA2002-58-4-B)-B-B-2-3-B-B-B-B12//(CML442-B/CML343-B-B-B-B-B-B)-B-B-1-1-B-B)-B5-selfs B28}-14/LH195 ex pvp	BSD1	Trial 3	7.00457	90.7194	69.6422	31.6486	72.7275	71.2236	1.65036	4.22831	43.3941	45.3336	47.2732	114.618	116.557	118.497	0.288419	0.277319	0.290819	0.293792	0.293214	0.261388	0.273301	0.294256	0.272295	0.272359	0.258909	0.26608	0.304442	0.788484	0.736646	0.779437	0.779457	0.768004	0.61588	0.643569	0.717534	0.668096	0.671472	0.62477	0.687334	0.85408	148.476	151.692	137.495	139.185	138.769	118.083
Com Check 20 - 1	BH8721VT2P (2019)	BSD1	Trial 3	6.63074	81.1669	62.2967	26.8346	71.6546	71.221	1.36929	4.0564	43.8133	45.6741	47.5348	115.034	116.895	118.756	0.289528	0.276591	0.290835	0.294097	0.292584	0.259157	0.271385	0.293747	0.270771	0.271002	0.256904	0.264945	0.305972	0.792037	0.733864	0.779867	0.781336	0.76856	0.611499	0.642216	0.714616	0.661585	0.666547	0.617928	0.68478	0.860743	149.714	149.655	138.953	138.851	138.262	117.565
Com Check 20 - 6	BH8900VIP3111 (2019)	BSD1	Trial 3	6.96323	88.2263	70.713	29.8488	69.2181	68.3359	2.08421	4.26548	45.7633	48.0556	50.3478	114.099	116.391	118.684	0.28692	0.277605	0.29064	0.294683	0.293821	0.261933	0.274696	0.295008	0.272996	0.272774	0.259507	0.266265	0.304789	0.783126	0.737871	0.779299	0.783862	0.772181	0.619196	0.6502	0.722785	0.668841	0.670093	0.625583	0.687983	0.852935	147.597	150.631	137.977	138.839	138.821	116.208
Com Check 20 - 3	DKC67-14	BSD1	Trial 3	6.81389	89.5597	62.2563	25.4294	71.3348	70.0882	1.99439	3.91662	44.5275	47.1287	49.7298	114.616	117.217	119.818	0.287712	0.277011	0.289544	0.293262	0.295515	0.259966	0.274214	0.295719	0.271462	0.273297	0.258949	0.266046	0.305309	0.78476	0.735436	0.774943	0.776923	0.775057	0.613911	0.647134	0.720618	0.663018	0.67171	0.624031	0.688903	0.85484	149.284	151.4	139.7	140.647	137.801	116.117
Com Check 20 - 2	DKC67-14 (2018)	BSD1	Trial 3	7.11348	80.8354	63.7692	27.9351	69.2232	68.2473	1.99692	4.15491	46.0769	48.3938	50.7108	114.324	116.641	118.958	0.286349	0.276417	0.290013	0.29306	0.293435	0.258076	0.271881	0.293716	0.271133	0.271684	0.257182	0.266291	0.305339	0.778842	0.732927	0.775373	0.7756	0.769759	0.607377	0.641096	0.7137	0.661152	0.666008	0.61691	0.689327	0.854694	147.989	149.019	137.813	140.057	137.32	114.012
Com Check 20 - 5	DKC70-27 (2018)	BSD1	Trial 3	6.97388	83.1271	65.7168	29.0537	71.6294	70.192	1.55063	4.13754	44.6094	46.5422	48.475	114.801	116.734	118.667	0.28807	0.276804	0.28978	0.293712	0.293973	0.259424	0.272929	0.29421	0.272227	0.273742	0.2576	0.263412	0.30499	0.786596	0.735076	0.776312	0.779325	0.770558	0.611745	0.643826	0.714915	0.666092	0.674114	0.619761	0.68021	0.85541	148.025	151.287	137.893	138.774	136.12	115.163
CS18-BISO-474-B16	GP474GT-B16	BSD1	Trial 3	6.35027	85.9082	68.7306	28.0206	71.4265	70.5477	1.74574	3.93271	44.3198	46.6061	48.8924	114.868	117.154	119.44	0.289636	0.276136	0.29009	0.294161	0.294283	0.261221	0.27254	0.296516	0.273037	0.273835	0.25913	0.267164	0.305667	0.790867	0.731563	0.776535	0.779641	0.771092	0.617161	0.643848	0.721082	0.665448	0.672221	0.62454	0.692484	0.856683	148.779	149.75	136.863	137.296	136.752	115.425
Com Check 20 - 4	LG5701VT2PRO (2018)	BSD1	Trial 3	7.0741	79.626	63.2585	25.0878	69.9865	69.1871	1.55137	3.89963	45.8974	48.0267	50.1559	115.084	117.214	119.343	0.288664	0.277037	0.291116	0.294416	0.291741	0.257965	0.269857	0.29365	0.272217	0.27302	0.257934	0.268633	0.304205	0.789247	0.735815	0.780809	0.781039	0.765264	0.607651	0.636622	0.712077	0.665888	0.671966	0.619882	0.696631	0.853163	148.96	150.224	136.968	138.42	137.483	114.046
CS17-L195-RSHybrid	LH195 x RS FILL	BSD1	Trial 3	6.16346	83.0947	67.8485	29.1134	71.2708	69.9541	1.26883	3.92423	45.3056	47.1886	49.0715	115.26	117.143	119.026	0.288969	0.276689	0.29024	0.292861	0.293835	0.260052	0.273659	0.296389	0.273183	0.274286	0.259924	0.270314	0.306351	0.79132	0.734456	0.777908	0.776643	0.771538	0.614207	0.646133	0.725529	0.672091	0.678146	0.629225	0.705838	0.861775	148.763	149.875	136.072	137.92	136.272	113.314
Com Check 20 - 8	Pioneer P1903YHR	BSD1	Trial 3	7.36629	86.1627	68.547	26.9832	71.1236	70.4725	1.54914	3.86619	44.6583	46.8162	48.9741	115.131	117.289	119.447	0.287888	0.275626	0.290554	0.294656	0.293546	0.260056	0.271202	0.294638	0.272408	0.272641	0.25907	0.265436	0.305433	0.785544	0.730585	0.778934	0.782765	0.769843	0.611974	0.638176	0.718863	0.668328	0.670415	0.62494	0.685602	0.858797	147.969	149.469	138.318	139.172	137.222	115.005
[truncated: 436 more columns]

## Sheet: 2021 Phenomic Data
Stock	Pedigree	Test	Trial	Yield	PHT	FHT	EHT	DTS	DTA	Sen(109)	Sen(116)	Sen(120)	Sen(122)	Rust	Grain_fill(3)	Grain_fill(4)	Grain_fill(5)	Predicted DAP by 3	Predicted DAP by 4	Predicted DAP by 5	BCC_29	BCC_38	BCC_44	BCC_50	BCC_59	BCC_62	BCC_65	BCC_69	BCC_76	BCC_78	BCC_84	BCC_94	BCC_103	BCC_109	BCC_116	BCC_120	BCC_122	BGI_29	BGI_38	BGI_44	BGI_50	BGI_59	BGI_62	BGI_65	BGI_69	BGI_76	BGI_78	BGI_84	BGI_94
Com Check 20 - 1	DKC67-44 (2021)	2NII	Trial 4	10.6505	98.1919	81.0699	34.5169	68.9689	67.4605	1.40629	4.45386	4.67381	4.78345	97.4951	46.1472	49.936	53.7248	113.608	117.397	121.185	0.302594	0.297964	0.271568	0.284569	0.28641	0.302234	0.284142	0.295066	0.24976	0.296444	0.291915	0.289792	0.28883	0.266985	0.275098	0.295231	0	0.825163	0.800843	0.682767	0.707117	0.659517	0.72456	0.671657	0.713511	0.649315	0.734343	0.724158	0.727466
Com Check 20 - 3	LG64C30 (2021)	2NII	Trial 4	9.44044	95.9296	76.4292	34.3278	68.723	67.2736	1.60778	4.51816	4.75783	4.81716	95.9609	45.8076	49.7728	53.738	113.081	117.046	121.012	0.302533	0.297916	0.272951	0.282911	0.286812	0.30237	0.284508	0.294992	0.250674	0.295465	0.29271	0.291324	0.289567	0.267267	0.275239	0.295135	0	0.825558	0.799272	0.686669	0.702676	0.661393	0.726439	0.672106	0.712911	0.651299	0.732104	0.725277	0.731651
Com Check 20 - 4	DKC69-99 (2021)	2NII	Trial 4	11.2935	95.0106	78.9489	38.0306	69.3194	67.5397	1.75672	4.35658	4.68663	4.79835	94.376	45.4368	49.6316	53.8265	112.976	117.171	121.366	0.303255	0.298183	0.2734	0.284435	0.28569	0.301467	0.28396	0.296815	0.248578	0.295728	0.293113	0.290579	0.288526	0.267051	0.274014	0.296721	0	0.82751	0.800704	0.68739	0.704449	0.660457	0.723407	0.671889	0.716257	0.645275	0.731445	0.726865	0.731719
Com Check 20 - 5	BH8721VT2P (2021)	2NII	Trial 4	9.8081	95.7259	77.396	37.5777	69.3783	67.9872	1.59187	4.46189	4.65328	4.8148	78.7748	45.2453	49.2404	53.2356	113.232	117.228	121.223	0.302701	0.29803	0.272026	0.284167	0.286234	0.301697	0.283525	0.295275	0.253085	0.295263	0.291546	0.290598	0.28771	0.264899	0.275035	0.295782	0	0.825675	0.801826	0.684433	0.70599	0.662377	0.723841	0.671143	0.714413	0.658127	0.730481	0.722264	0.729867
Com Check 20 - 6	LG68C88 (2021)	2NII	Trial 4	9.1927	94.0135	77.0956	35.3772	70.0005	68.6679	1.40565	4.50542	4.65834	4.75948	95.3129	44.9034	48.7229	52.5424	113.571	117.391	121.21	0.303654	0.297951	0.272721	0.283422	0.285072	0.301092	0.282736	0.294821	0.249687	0.296904	0.292124	0.290449	0.288435	0.2663	0.272644	0.296811	0	0.829489	0.800197	0.686723	0.704129	0.653804	0.720121	0.665734	0.709795	0.648009	0.731048	0.719336	0.72681
CS19-7ISO-114-X-779	(((LAMA2002-58-3-B-B-B-B-B-B-1-B19-B18/LH82)-1-B15-095-B5-1-B2)/Tx779)	2NII	Trial 4	8.57292	89.1318	72.321	40.3523	70.311	69.6728	0.542969	1.30967	1.89693	4.14059	44.5239	51.5443	55.8921	60.2398	121.217	125.565	129.913	0.302915	0.297496	0.271755	0.284629	0.28687	0.302613	0.284553	0.29639	0.248102	0.295785	0.294876	0.291867	0.292587	0.268925	0.272732	0.295876	0	0.828053	0.798558	0.682716	0.707257	0.662819	0.728445	0.67357	0.716746	0.645148	0.734895	0.734517	0.735
CS19-7ISO-159-X-779	(((LAMA2002-58-3-B-B-B-B-B-B-1-B19-B18/LH82)-1-B15-008-B11-1-B6)/Tx779)	2NII	Trial 4	9.61667	89.5776	73.7307	41.4411	70.5259	69.9986	0.505905	1.084	1.66926	2.01928	34.0996	61.4459	70.1906	78.9353	131.444	140.189	148.934	0.302159	0.297872	0.273718	0.284227	0.286286	0.30311	0.284575	0.296072	0.248853	0.295513	0.292847	0.292016	0.292958	0.271744	0.273696	0.294928	0	0.826567	0.800485	0.688662	0.706723	0.659318	0.729737	0.673156	0.714845	0.648106	0.735907	0.730749	0.737071
CS19-7ISO-189-X-779	(((LAMA2002-58-3-B-B-B-B-B-B-1-B19-B18/PB80)-1-B17-035-B6-B6)/Tx779)	2NII	Trial 4	8.17617	84.7683	67.4006	37.0729	70.5974	70.1431	0.535456	1.0623	1.58735	2.82023	35.7978	56.4609	63.0361	69.6113	126.604	133.179	139.754	0.303042	0.297862	0.273234	0.285728	0.288327	0.302344	0.285263	0.295732	0.250503	0.295412	0.294193	0.292866	0.292532	0.27272	0.273445	0.296474	0	0.829401	0.800113	0.687417	0.712329	0.666764	0.731232	0.675912	0.714369	0.653543	0.7362	0.73368	0.738667
CS19-7ISO-213-X-779	(((LAMA2002-58-3-B-B-B-B-B-B-1-B19-B18/PB80)-1-B17-001-B5-1-B4)/Tx779)	2NII	Trial 4	8.25966	78.3518	58.6815	35.1818	70.3847	70.2934	0.364018	1.11913	1.75919	2.27975	45.8246	57.8588	64.8996	71.9403	128.152	135.193	142.234	0.302727	0.297762	0.273415	0.285103	0.287096	0.302397	0.283696	0.295988	0.249604	0.295112	0.293188	0.291703	0.291939	0.271599	0.274122	0.295688	0	0.829036	0.801534	0.687918	0.710482	0.664913	0.729587	0.672192	0.71652	0.651601	0.736133	0.732935	0.736649
CS19-7ISO-226-X-779	(({(LH195//LAMA2002-58-3-B-B-B-B-B-B-B18)-B3-selfs B25}-34-1-1)/Tx779)	2NII	Trial 4	8.9023	89.1316	70.8758	36.5292	70.4394	70.2433	0.53417	1.2548	1.82912	2.38879	64.4344	57.5441	64.9108	72.2776	127.787	135.154	142.521	0.304043	0.29816	0.273242	0.284743	0.287676	0.303271	0.285532	0.29666	0.249896	0.296169	0.294492	0.293334	0.293746	0.272524	0.274463	0.295347	0	0.832943	0.801654	0.687496	0.708374	0.663398	0.729545	0.675716	0.715411	0.65286	0.737219	0.735105	0.741724
CS19-7ISO-228-X-779	(({(LH195//LAMA2002-58-3-B-B-B-B-B-B-B18)-B3-selfs B25}-30-1-B2)/Tx779)	2NII	Trial 4	10.01	90.5396	71.9316	37.5583	70.0911	69.5497	0.572154	1.12447	2.18346	3.35759	50.0909	53.2463	58.3244	63.4026	122.796	127.874	132.952	0.303358	0.298122	0.27481	0.285123	0.286886	0.302285	0.284902	0.293929	0.248033	0.295336	0.294431	0.292436	0.291807	0.269725	0.273694	0.294672	0	0.827817	0.800278	0.692918	0.711234	0.66512	0.731898	0.677156	0.711146	0.646951	0.735889	0.732916	0.737739
CS19-7ISO-243-X-779	(((LH195//Tx773)-B3-23-1-2-B10-1-B2)/Tx779)	2NII	Trial 4	8.44163	90.7138	70.8325	36.6971	70.3426	70.2693	0.221209	1.19438	1.88279	2.85319	50.5084	54.2902	59.6314	64.9727	124.559	129.901	135.242	0.302949	0.298473	0.27411	0.285152	0.287784	0.30266	0.284347	0.296465	0.250388	0.29597	0.293431	0.292557	0.292197	0.27128	0.27278	0.294893	0	0.828914	0.802822	0.690192	0.709244	0.662753	0.727556	0.671892	0.716263	0.653657	0.736599	0.732175	0.737584
CS19-7ISO-357-X-779	(((LH195//LAMA2002-58-3-B-B-B-B-B-B-B18)-B3-6-2-1)/Tx779)	2NII	Trial 4	8.3887	86.9333	69.7127	36.4509	70.8107	70.6062	0.380581	1.83498	3.0035	3.81919	73.883	49.0128	52.8874	56.762	119.619	123.494	127.368	0.30398	0.297865	0.272758	0.284552	0.289576	0.30284	0.285838	0.29605	0.252491	0.296455	0.293494	0.293014	0.292604	0.270507	0.273485	0.295343	0	0.835885	0.802112	0.688381	0.710971	0.671652	0.735267	0.680007	0.717712	0.660744	0.738549	0.732668	0.74018
CS19-7ISO-359-X-779	(((LH195//LAMA2002-58-3-B-B-B-B-B-B-B18)-B3-6-1-1)/Tx779)	2NII	Trial 4	8.48449	87.8386	70.5943	36.0722	70.2737	70.0235	0.155752	1.62429	3.71577	4.28119	69.4966	48.4347	51.5085	54.5822	118.458	121.532	124.606	0.303305	0.297969	0.273566	0.285696	0.288222	0.303568	0.285943	0.295369	0.249191	0.296773	0.294796	0.292308	0.291792	0.271121	0.274032	0.295537	0	0.830479	0.801776	0.689307	0.713145	0.666651	0.734293	0.677447	0.713962	0.651277	0.738691	0.73561	0.736205
CS19-7ISO-366-X-779	(((LH195//LAMA2002-58-3-B-B-B-B-B-B-B18)-B3-5-1-1)/Tx779)	2NII	Trial 4	10.6362	86.8359	70.5157	36.2776	70.0215	69.2616	0.347808	1.04386	1.87879	3.08004	36.133	54.908	60.1613	65.4145	124.17	129.423	134.676	0.302961	0.297392	0.272536	0.284806	0.287477	0.302574	0.283363	0.295972	0.249655	0.296074	0.292937	0.292365	0.291862	0.27167	0.275315	0.296287	0	0.829852	0.799753	0.686241	0.708046	0.665431	0.730159	0.671215	0.715341	0.650327	0.735765	0.730388	0.737562
CS19-7ISO-382-X-779	(((LH195//LAMA2002-58-3-B-B-B-B-B-B-B18)-B3-3-3-B)/Tx779)	2NII	Trial 4	9.07008	91.3687	74.9723	40.3066	70.1432	69.9369	0.56836	1.54683	2.27237	4.28335	56.5114	50.1942	54.2567	58.3192	120.131	124.194	128.256	0.302548	0.297745	0.274019	0.285094	0.286775	0.30254	0.28491	0.295679	0.249672	0.295796	0.293761	0.292776	0.293102	0.272089	0.27409	0.295294	0	0.828801	0.799727	0.689918	0.709724	0.662014	0.729153	0.673659	0.714256	0.651354	0.736324	0.732496	0.738969
CS19-7ISO-387-X-779	(((LH195//LAMA2002-58-3-B-B-B-B-B-B-B18)-B3-3-3-1)/Tx779)	2NII	Trial 4	9.14518	83.2365	64.6726	35.4776	70.2712	69.3704	0.153083	0.85551	1.07988	1.63201	17.4617	67.3218	76.9563	86.5907	136.692	146.327	155.961	0.303724	0.298385	0.274054	0.285243	0.28794	0.303239	0.285793	0.296934	0.249289	0.296039	0.294089	0.293092	0.293565	0.27151	0.273536	0.295551	0	0.832356	0.802167	0.689841	0.709781	0.66627	0.733232	0.677387	0.718377	0.651572	0.737288	0.73419	0.741037
CS19-7ISO-408-X-779	(((LH195//LAMA2002-58-3-B-B-B-B-B-B-B18)-B3-2-2-1)/Tx779)	2NII	Trial 4	8.55236	92.217	73.6065	37.452	70.6131	70.3445	0.523532	1.25116	1.84983	2.4143	31.799	57.1544	64.367	71.5796	127.499	134.712	141.924	0.303499	0.298662	0.27501	0.285844	0.288149	0.303478	0.28588	0.297623	0.249976	0.295986	0.294308	0.29311	0.294083	0.272432	0.274093	0.29593	0	0.830969	0.803999	0.693137	0.71361	0.666598	0.733499	0.677958	0.721086	0.653168	0.737522	0.735104	0.740557
CS19-7ISO-409-X-779	(((LH195//LAMA2002-58-3-B-B-B-B-B-B-B18)-B3-2-2-1)/Tx779)	2NII	Trial 4	10.3309	88.3103	70.9774	34.5427	70.4351	69.6087	0.545989	1.05228	1.68764	2.47478	53.3478	58.5878	65.9261	73.2644	128.197	135.535	142.873	0.303331	0.297752	0.271875	0.284819	0.287776	0.301445	0.285563	0.296234	0.248809	0.295841	0.295528	0.294834	0.292642	0.272517	0.273703	0.294777	0	0.829691	0.800909	0.683156	0.710115	0.666924	0.728287	0.67676	0.717404	0.648892	0.73603	0.736606	0.7425
CS19-7ISO-411-X-779	(((LH195//LAMA2002-58-3-B-B-B-B-B-B-B18)-B3-2-2-1)/Tx779)	2NII	Trial 4	8.52752	98.5972	81.0061	41.1183	70.639	70.0302	0.522451	1.22476	3.23928	3.90521	70.6046	49.6642	53.4531	57.2421	119.694	123.483	127.272	0.302959	0.298543	0.273262	0.28497	0.2869	0.302901	0.284929	0.296071	0.248723	0.295158	0.294611	0.292026	0.29095	0.26877	0.27322	0.295145	0	0.829071	0.802501	0.687664	0.708476	0.659938	0.727783	0.672186	0.714172	0.648216	0.730959	0.730984	0.733352
CS19-7ISO-430-X-779	(((LH195//LAMA2002-58-3-B-B-B-B-B-B-B18)-B3-1-2-1)/Tx779)	2NII	Trial 4	9.25611	93.5672	73.929	40.5744	70.8607	70.4588	0.476778	1.09254	2.38697	3.72754	69.374	50.962	55.2908	59.6195	121.421	125.75	130.078	0.303042	0.298392	0.273472	0.284463	0.287465	0.302671	0.28816	0.296258	0.248085	0.296919	0.296127	0.293972	0.294093	0.274223	0.27468	0.295769	0	0.829668	0.801341	0.687965	0.709374	0.663956	0.7289	0.681005	0.714096	0.645742	0.73863	0.739055	0.740067
CS19-7ISO-499-X-779	((WF18 Red Stalker inbred)/Tx779)	2NII	Trial 4	8.35347	91.2185	72.4848	39.016	69.7928	69.6123	0.975718	2.11827	3.9067	4.40728	63.472	47.6855	51.3861	55.0868	117.298	120.998	124.699	0.303869	0.298593	0.275407	0.2863	0.288331	0.303145	0.286081	0.296972	0.250666	0.296659	0.295101	0.293354	0.293582	0.273456	0.275069	0.295878	0	0.834464	0.804046	0.69568	0.715484	0.669512	0.733704	0.681003	0.721323	0.656163	0.74284	0.739886	0.743713
CS19-7ISO-504-X-779	((GEMS-0032-B14)/Tx779)	2NII	Trial 4	9.05993	92.4671	75.3237	41.105	70.5865	70.2306	0.52452	1.14706	2.97543	3.52741	69.3387	50.5791	54.8239	59.0687	120.81	125.055	129.299	0.303505	0.297986	0.272892	0.285056	0.288535	0.302899	0.285915	0.296191	0.250286	0.296547	0.294066	0.292738	0.292512	0.270631	0.274564	0.295392	0	0.831841	0.80051	0.686961	0.709357	0.668576	0.73215	0.677686	0.715862	0.652623	0.738071	0.733023	0.738054
CS20-CRBL-67-X-R195	((((((TX772W/RedStalker-6)//TX772W)///TX772W)-B2////TX772W)-1-B4-B5-1-B14-B10-B11)/LH195RR)	2NII	Trial 4	8.4988	86.6616	68.8571	37.6223	69.6762	69.4473	1.09506	1.78556	3.59164	4.06573	54.7069	48.8589	53.1169	57.3748	118.306	122.564	126.822	0.303805	0.298532	0.273127	0.284714	0.286345	0.302476	0.283903	0.296328	0.249526	0.296217	0.294335	0.293615	0.29335	0.272557	0.274661	0.29624	0	0.834281	0.805699	0.690312	0.711529	0.659758	0.728843	0.673238	0.718124	0.652079	0.74122	0.737835	0.746308
CS20-ISO7-007-B73	(LH82-B10-B4-B13-B73)/Tx779	2NII	Trial 4	7.92555	82.7854	67.2532	34.3857	68.8867	68.2093	1.82403	4.32492	4.76729	4.88873	58.5187	44.5905	48.7432	52.8959	112.8	116.952	121.105	0.30234	0.297586	0.272546	0.284642	0.287853	0.302505	0.284726	0.295051	0.249877	0.295494	0.293222	0.291337	0.290499	0.268286	0.274596	0.297209	0	0.828339	0.801685	0.686967	0.711501	0.669232	0.735395	0.677389	0.71727	0.650999	0.736304	0.731591	0.735171
CS20-ISO7-025-B90	(LH195-B19-B16-B19-B90)/Tx779	2NII	Trial 4	9.60008	90.2927	72.7444	36.001	70.3131	69.95	0.749653	1.96434	4.45978	4.77763	90.4276	46.8371	49.895	52.9528	116.787	119.845	122.903	0.302963	0.298312	0.274312	0.286613	0.286665	0.303683	0.286052	0.295977	0.246746	0.295758	0.295079	0.292929	0.292348	0.270517	0.275258	0.29606	0.203768	0.828029	0.802622	0.691821	0.715461	0.662942	0.734446	0.677837	0.713565	0.64316	0.736185	0.736263	0.738705
CS20-ISO7-041-B34	(PB80-B18-B9-B34)/Tx779	2NII	Trial 4	9.05322	95.7549	78.3402	40.9099	69.9381	69.6523	0.49269	3.41904	4.43816	4.73108	91.8333	46.2861	49.2895	52.2929	115.938	118.942	121.945	0.302562	0.298419	0.274883	0.286212	0.288673	0.303565	0.284174	0.297028	0.254958	0.298428	0.293623	0.292386	0.288983	0.267923	0.275562	0.295646	0	0.827259	0.800379	0.690698	0.70787	0.66695	0.732163	0.67239	0.717833	0.66338	0.738974	0.72849	0.73486
CS20-ISO7-106-B11	((LAMA2002-58-3-B-B-B-B-B-B-1-B19-B18/LH82)-B5-1-2-1-B11)/Tx779	2NII	Trial 4	8.56523	85.78	68.7187	39.385	70.2092	69.3705	0.897776	1.4286	3.20277	4.52108	47.1131	49.2226	53.0039	56.7852	118.593	122.374	126.156	0.302663	0.297806	0.27315	0.284369	0.287253	0.301637	0.283114	0.295886	0.25111	0.295858	0.292398	0.292503	0.291242	0.270875	0.274075	0.295942	0	0.828173	0.79896	0.687177	0.70652	0.66273	0.726087	0.669893	0.715975	0.657431	0.737214	0.730605	0.739065
CS20-ISO7-110-B20	((LAMA2002-58-3-B-B-B-B-B-B-1-B19-B18/LH82)-B5-2-2-1-B20)/Tx779	2NII	Trial 4	8.95825	88.2748	70.7237	38.4725	69.7322	69.1646	0.694296	1.58515	3.43749	3.92968	56.0053	49.8879	53.8014	57.715	119.053	122.966	126.88	0.302393	0.298085	0.273118	0.284894	0.286775	0.302365	0.285496	0.295777	0.24874	0.295827	0.295196	0.294002	0.292895	0.271417	0.273524	0.29696	0	0.825258	0.801446	0.688363	0.710062	0.660809	0.72979	0.676886	0.715362	0.648339	0.738098	0.737815	0.744179
CS20-ISO7-113-B20	((LAMA2002-58-3-B-B-B-B-B-B-1-B19-B18/LH82)-B5-3-2-1-B20)/Tx779	2NII	Trial 4	9.50263	97.8007	79.2636	43.4595	70.2451	69.6919	0.582063	1.1308	1.77006	2.28905	55.6052	59.4466	67.4031	75.3597	129.138	137.095	145.052	0.303807	0.298525	0.27295	0.285663	0.287075	0.303053	0.28514	0.297994	0.249286	0.295858	0.294118	0.293101	0.293038	0.270348	0.273347	0.295738	0	0.832973	0.804556	0.688447	0.714012	0.666693	0.733398	0.678436	0.723004	0.650278	0.737294	0.735376	0.742297
CS20-ISO7-115-B20	((LAMA2002-58-3-B-B-B-B-B-B-1-B19-B18/LH82)-B5-4-1-1-B20)/Tx779	2NII	Trial 4	9.16853	80.0946	66.2778	36.4204	69.7969	69.6704	0.301912	1.32534	2.18714	3.76786	16.5746	51.7096	55.9018	60.094	121.38	125.572	129.764	0.303137	0.298442	0.273213	0.284042	0.286789	0.301385	0.28566	0.294234	0.248089	0.294931	0.294711	0.292657	0.292556	0.27181	0.272791	0.295739	0	0.828103	0.80402	0.688629	0.712126	0.666783	0.729947	0.677399	0.712084	0.646146	0.734332	0.735527	0.736601
CS20-ISO7-201-B15	((LAMA2002-58-3-B-B-B-B-B-B-1-B19-B18/LH82)-B5-6-1-1-B15)/Tx779	2NII	Trial 4	8.8461	84.3441	69.212	38.1251	70.299	69.2048	0.749021	3.93269	4.73657	4.80902	84.2682	45.8207	48.9176	52.0145	115.026	118.122	121.219	0.302944	0.297954	0.272785	0.285562	0.286918	0.302457	0.283433	0.29596	0.248132	0.295388	0.292922	0.292112	0.291504	0.2686	0.274241	0.297392	0	0.829156	0.802044	0.687069	0.711752	0.663795	0.730649	0.671	0.715528	0.646603	0.73518	0.731404	0.736983
CS20-ISO7-202-B17	((LAMA2002-58-3-B-B-B-B-B-B-1-B19-B18/LH82)-B5-7-1-1-B17)/Tx779	2NII	Trial 4	9.50593	87.7038	71.579	34.5856	69.539	68.9753	0.719901	1.93107	3.91296	4.72634	65.3283	48.3491	51.5865	54.8239	117.324	120.562	123.799	0.303179	0.297335	0.273968	0.284473	0.286809	0.301692	0.282931	0.294425	0.248462	0.29457	0.292003	0.290689	0.290212	0.269938	0.27265	0.294888	0	0.83086	0.798707	0.690628	0.707898	0.661308	0.726171	0.668484	0.710851	0.646564	0.73019	0.725494	0.731674
CS20-ISO7-204-B19	((LAMA2002-58-3-B-B-B-B-B-B-1-B19-B18/LH82)-B5-9-1-1-B19)/Tx779	2NII	Trial 4	8.49437	86.6311	70.0695	35.1888	70.2295	68.8326	0.097005	1.25635	2.30905	3.74356	29.5162	52.3713	56.2494	60.1274	121.204	125.082	128.96	0.302409	0.298676	0.274633	0.284107	0.286696	0.302359	0.284952	0.29505	0.24795	0.295221	0.29417	0.292364	0.293976	0.272613	0.27507	0.297309	0	0.826522	0.802906	0.691129	0.706735	0.661033	0.728431	0.673807	0.710946	0.645287	0.732763	0.733179	0.736208
CS20-ISO7-208-B12	((LAMA2002-58-3-B-B-B-B-B-B-1-B19-B18/PB80)-1-1-2-1-B12)/Tx779	2NII	Trial 4	8.81468	89.6213	71.1337	36.1427	69.8143	69.1568	0.504433	1.51372	3.16174	3.95555	74.2885	50.3134	54.1118	57.9102	119.47	123.269	127.067	0.303608	0.29823	0.272686	0.284279	0.287883	0.302397	0.285967	0.295517	0.253877	0.295707	0.29356	0.291393	0.291517	0.270425	0.275156	0.296146	0	0.831768	0.801868	0.686431	0.707379	0.668306	0.731226	0.680391	0.71885	0.665064	0.737757	0.73271	0.735809
CS20-ISO7-209-B16	((LAMA2002-58-3-B-B-B-B-B-B-1-B19-B18/PB80)-1-2-1-1-B16)/Tx779	2NII	Trial 4	7.59872	83.1142	66.5467	33.4559	70.3904	70.3322	0.293026	1.09144	2.11148	3.10807	42.7456	53.0486	57.964	62.8793	123.381	128.296	133.211	0.3035	0.298134	0.273598	0.285409	0.287025	0.303359	0.284126	0.295237	0.248742	0.29553	0.292156	0.291767	0.291376	0.271615	0.274292	0.295529	0	0.832194	0.802426	0.689518	0.713648	0.665216	0.736445	0.674524	0.714523	0.648559	0.735094	0.729695	0.737543
CS20-ISO7-216-B9	((LAMA2002-58-3-B-B-B-B-B-B-1-B19-B18/PB80)-1-8-1-1-B9)/Tx779	2NII	Trial 4	6.97922	78.4642	63.1643	35.9934	70.631	69.6486	0.469243	1.1394	2.53013	4.13614	57.6351	50.7154	54.5961	58.4768	120.364	124.245	128.125	0.30291	0.299045	0.273923	0.285496	0.288011	0.303571	0.283312	0.295605	0.252294	0.295763	0.29181	0.291912	0.291199	0.269524	0.273093	0.295471	0	0.831158	0.805736	0.690738	0.713187	0.668174	0.735718	0.67328	0.717543	0.659389	0.736251	0.728503	0.737475
CS20-ISO7-220-B13	((LAMA2002-58-3-B-B-B-B-B-B-1-B19-B18/PB80)-1-B17-035-B6-1-B1-B13)/Tx779	2NII	Trial 4	9.22938	82.6293	69.1636	38.895	70.281	69.6005	0.544874	1.17899	1.87221	2.51936	52.5347	57.3771	64.3292	71.2814	126.978	133.93	140.882	0.303028	0.298242	0.272121	0.284898	0.287632	0.302742	0.285425	0.296464	0.249531	0.29571	0.293959	0.29306	0.292997	0.271337	0.274245	0.295578	0	0.829691	0.802816	0.685059	0.710582	0.665584	0.731029	0.676565	0.716476	0.651506	0.736843	0.733772	0.739757
CS20-ISO7-221-B10	((LAMA2002-58-3-B-B-B-B-B-B-1-B19-B18/PB80)-1-B17-041-B8-1-B3-B1-B10)/Tx779	2NII	Trial 4	9.13349	86.6378	70.0199	36.9515	70.3	70.1364	0.343457	1.05024	2.07884	2.62079	39.9151	55.1582	60.9445	66.7309	125.295	131.081	136.867	0.302285	0.297065	0.274329	0.284836	0.287853	0.302512	0.284391	0.295965	0.249435	0.296081	0.293838	0.292283	0.292162	0.271942	0.2746	0.296448	0	0.827472	0.79786	0.691071	0.708562	0.666328	0.729841	0.672673	0.715685	0.650945	0.737649	0.73314	0.738471
CS20-ISO7-225-B14	((LAMA2002-58-3-B-B-B-B-B-B-1-B19-B18/PB80)-1-B17-065-B4-1-B1-B1-B14)/Tx779	2NII	Trial 4	9.62468	88.7996	71.1283	40.7973	69.7666	69.4315	0.526822	1.25004	1.84941	2.41413	30.9137	58.0857	65.3126	72.5394	127.517	134.744	141.971	0.303588	0.298324	0.274856	0.286174	0.287993	0.304046	0.286515	0.296889	0.249199	0.296262	0.294826	0.292896	0.292959	0.271574	0.273493	0.295193	0.203228	0.830125	0.80209	0.692403	0.713	0.669129	0.736922	0.681804	0.718433	0.651503	0.739713	0.736398	0.739478
CS20-ISO7-228-B18	((LH195//LAMA2002-58-3-B-B-B-B-B-B-B18)-B3-1-1-1-B1-B18)/Tx779	2NII	Trial 4	9.79334	88.6688	70.535	33.9121	70.3456	69.904	0.52696	1.14274	3.17753	4.5843	71.0644	48.9989	52.3516	55.7044	118.903	122.256	125.608	0.303759	0.299051	0.274243	0.285901	0.289306	0.303274	0.285744	0.297201	0.252494	0.298677	0.294437	0.294531	0.293231	0.274411	0.275023	0.29626	0	0.830351	0.803291	0.689156	0.710037	0.666654	0.730142	0.675509	0.717465	0.661776	0.744294	0.734964	0.744202
CS20-ISO7-229-B14	((LH195//LAMA2002-58-3-B-B-B-B-B-B-B18)-B3-1-1-1-B3-B1-B14)/Tx779	2NII	Trial 4	9.59909	89.1007	73.4384	37.1203	70.237	69.6561	0.522398	1.30115	2.71643	3.8879	52.2923	50.7356	54.8136	58.8916	120.392	124.47	128.548	0.303896	0.298522	0.272278	0.284505	0.287428	0.303461	0.286871	0.296724	0.248516	0.29617	0.295931	0.293747	0.294859	0.272734	0.274341	0.296633	0	0.830478	0.80284	0.684372	0.708098	0.664265	0.730737	0.679424	0.716022	0.647674	0.736885	0.738428	0.741335
CS20-ISO7-233-B10	((LH195//LAMA2002-58-3-B-B-B-B-B-B-B18)-B3-1-2-1-B1-B10)/Tx779	2NII	Trial 4	7.99125	84.7104	68.4763	34.2864	70.2269	69.6531	0.519522	1.08308	1.84462	2.58802	43.613	57.0847	63.7825	70.4804	126.738	133.436	140.134	0.302788	0.298361	0.275601	0.285364	0.288629	0.302772	0.284901	0.296185	0.250448	0.296412	0.293081	0.292216	0.291646	0.272185	0.273867	0.295924	0.206608	0.829825	0.802982	0.696151	0.71315	0.668845	0.73359	0.675746	0.718807	0.653671	0.7405	0.73166	0.738962
CS20-ISO7-235-B5	((LH195//LAMA2002-58-3-B-B-B-B-B-B-B18)-B3-1-2-1-B1-B5)/Tx779	2NII	Trial 4	10.3954	91.8117	71.6526	35.0345	69.9841	69.1656	0.540488	1.66174	3.15632	3.68071	75.4709	50.6114	54.701	58.7906	119.777	123.867	127.956	0.303907	0.298383	0.274177	0.286222	0.288778	0.303485	0.287063	0.296433	0.249422	0.296627	0.296053	0.294252	0.29351	0.27155	0.275085	0.296752	0	0.830759	0.800993	0.689584	0.710507	0.667603	0.732533	0.680518	0.715595	0.650277	0.737765	0.739008	0.742786
CS20-ISO7-236-B36	((LH195//LAMA2002-58-3-B-B-B-B-B-B-B18)-B3-1-2-1-B1-B36)/Tx779	2NII	Trial 4	6.17896	80.469	63.613	38.1191	70.5225	70.3907	0.505965	2.58979	4.62499	4.72193	90.6221	46.0374	48.9455	51.8535	116.428	119.336	122.244	0.304384	0.298232	0.275212	0.285785	0.287037	0.302103	0.283417	0.294404	0.24829	0.295647	0.293274	0.291738	0.290457	0.269853	0.273367	0.296594	0.199888	0.838589	0.804638	0.696739	0.717578	0.666134	0.731869	0.673385	0.711409	0.648426	0.737171	0.733871	0.737688
CS20-ISO7-237-B12	((LH195//LAMA2002-58-3-B-B-B-B-B-B-B18)-B3-1-2-2-B1-B12)/Tx779	2NII	Trial 4	8.05094	88.5981	70.0728	38.6832	70.4416	70.2328	0.589957	1.05641	2.13109	2.70821	67.8738	55.1445	61.4026	67.6606	125.377	131.635	137.893	0.303601	0.297837	0.273223	0.285138	0.287515	0.301984	0.284127	0.296455	0.249809	0.296239	0.294588	0.292904	0.293242	0.271716	0.272994	0.294736	0	0.830064	0.799739	0.687677	0.707885	0.662357	0.726327	0.671983	0.713096	0.652588	0.736963	0.735499	0.739754
CS20-ISO7-241-B19	((LH195//LAMA2002-58-3-B-B-B-B-B-B-B18)-B3-1-3-1-B1-B19)/Tx779	2NII	Trial 4	9.06633	89.8257	72.047	35.4745	70.0579	69.157	0.524378	1.13857	2.74202	4.36737	37.4903	50.5527	54.2206	57.8886	119.71	123.378	127.046	0.302288	0.297306	0.272992	0.283968	0.287212	0.303369	0.286017	0.296178	0.248894	0.295803	0.293874	0.292816	0.29407	0.272242	0.275037	0.295783	0	0.824869	0.79647	0.68624	0.703984	0.660124	0.728837	0.675727	0.714989	0.649767	0.737411	0.733708	0.738927
CS20-ISO7-246-B20	((LH195//LAMA2002-58-3-B-B-B-B-B-B-B18)-B3-2-1-1-B1-B20)/Tx779	2NII	Trial 4	7.92932	94.8309	74.2438	40.9872	70.0733	69.3889	0.725764	1.23411	2.27148	3.01293	40.3486	54.4126	60.3435	66.2745	123.801	129.732	135.663	0.303529	0.299005	0.276791	0.287114	0.289347	0.304553	0.284339	0.297582	0.255054	0.297748	0.293428	0.292325	0.293075	0.26941	0.277716	0.296576	0	0.8333	0.804913	0.699469	0.713984	0.668515	0.735409	0.674686	0.72227	0.668081	0.742145	0.732141	0.73888
CS20-ISO7-248-B14	((LH195//LAMA2002-58-3-B-B-B-B-B-B-B18)-B3-2-1-1-B1-B14)/Tx779	2NII	Trial 4	9.86866	88.7697	70.5863	31.4665	70.0529	69.3873	0.531073	0.722712	1.26571	1.81828	36.1094	68.3766	79.3468	90.3169	137.764	148.734	159.704	0.303751	0.298796	0.274034	0.285521	0.287964	0.304211	0.285437	0.297644	0.249817	0.296161	0.294255	0.292958	0.292497	0.271155	0.275686	0.296581	0	0.832048	0.804527	0.690667	0.712222	0.665104	0.734059	0.675646	0.720989	0.651499	0.737345	0.732983	0.739232
CS20-ISO7-259-B13	((LH195//LAMA2002-58-3-B-B-B-B-B-B-B18)-B3-2-2-1-B1-B13)/Tx779	2NII	Trial 4	8.93676	85.6187	68.4907	37.7036	69.9265	69.0582	0.901086	1.61813	3.3445	4.64014	55.8127	49.0581	52.711	56.3639	118.116	121.769	125.422	0.302238	0.297284	0.271367	0.285027	0.286641	0.30242	0.284451	0.296298	0.249373	0.296064	0.293383	0.291823	0.291839	0.270755	0.273288	0.295072	0	0.826998	0.800815	0.684573	0.712279	0.668573	0.733508	0.677793	0.719819	0.649571	0.737455	0.732366	0.737094
CS20-ISO7-260-B16	((LH195//LAMA2002-58-3-B-B-B-B-B-B-B18)-B3-2-2-1-B1-B16)/Tx779	2NII	Trial 4	8.62029	94.5348	74.7307	37.9944	69.584	69.3735	0.541008	1.29473	2.45115	3.46212	63.2564	52.3791	57.0863	61.7935	121.753	126.46	131.167	0.303277	0.297743	0.274869	0.286315	0.289545	0.303433	0.286627	0.296411	0.251379	0.299346	0.296205	0.294203	0.293171	0.274096	0.274344	0.296542	0	0.829832	0.798483	0.690577	0.710019	0.668234	0.730432	0.678098	0.715167	0.658194	0.745805	0.739404	0.741528
CS20-ISO7-264-B18	((LH195//LAMA2002-58-3-B-B-B-B-B-B-B18)-B3-2-3-1-B1-B18)/Tx779	2NII	Trial 4	9.70662	96.9392	79.1867	42.656	70.0086	69.8884	0.545254	1.03808	1.88086	2.26095	69.6908	58.7976	66.4063	74.0151	128.686	136.295	143.903	0.303114	0.297526	0.273319	0.285197	0.287795	0.302735	0.286039	0.297268	0.24895	0.296863	0.294267	0.293025	0.293312	0.270612	0.269561	0.293356	0	0.828046	0.797704	0.68748	0.706687	0.66301	0.726822	0.675824	0.714752	0.650556	0.739121	0.73308	0.739425
CS20-ISO7-265-B18	((LH195//LAMA2002-58-3-B-B-B-B-B-B-B18)-B3-2-3-1-B1-B18)/Tx779	2NII	Trial 4	5.83837	76.9383	63.0713	34.627	70.8434	70.7121	0.757904	2.94255	4.44361	4.7519	81.0482	45.3314	48.4855	51.6396	116.044	119.198	122.352	0.303058	0.298961	0.27441	0.28479	0.28784	0.301601	0.2832	0.296328	0.250785	0.29592	0.293933	0.292103	0.291262	0.270632	0.275085	0.29722	0	0.832645	0.804097	0.690965	0.710692	0.665974	0.729462	0.670107	0.714386	0.654865	0.736767	0.734423	0.737027
CS20-ISO7-314-B10	(LH195//LAMA2002-58-3-B-B-B-B-B-B-B18)-B3-3-2-1-B1-B10	2NII	Trial 4	8.93676	90.7513	72.1612	34.152	70.4298	69.5455	0.585812	2.55716	4.38199	4.57818	84.0025	47.1244	50.2279	53.3314	116.67	119.773	122.877	0.303117	0.298519	0.273117	0.285184	0.287858	0.302516	0.286038	0.297317	0.250819	0.29581	0.295379	0.292784	0.292049	0.269912	0.273719	0.296084	0	0.829688	0.804054	0.688477	0.711694	0.66704	0.731897	0.678918	0.718853	0.655493	0.734651	0.735935	0.738086
CS20-ISO7-320-B15	((LH195//LAMA2002-58-3-B-B-B-B-B-B-B18)-B3-3-B4-1-B1-B15)/Tx779	2NII	Trial 4	9.06676	98.1003	79.235	42.0471	70.5834	70.1195	0.555817	0.83758	1.43561	1.98451	33.0674	64.1122	73.8426	83.573	134.232	143.962	153.693	0.303344	0.298088	0.273164	0.285366	0.287093	0.303154	0.286761	0.296665	0.249023	0.295714	0.295293	0.292919	0.293719	0.273047	0.273778	0.295271	0	0.829276	0.800211	0.687483	0.710422	0.662516	0.730472	0.678709	0.717578	0.649639	0.73759	0.73866	0.738844
CS20-ISO7-323-B10	((LH195//LAMA2002-58-3-B-B-B-B-B-B-B18)-B3-4-2-1-B2-B1-B10)/Tx779	2NII	Trial 4	8.6325	98.6632	79.1628	37.5742	70.027	69.6109	0.699174	1.31744	2.19203	3.57659	54.2183	52.4766	57.5422	62.6077	122.088	127.153	132.219	0.303845	0.298237	0.272974	0.285779	0.286498	0.303221	0.285994	0.296834	0.248858	0.29728	0.295573	0.293648	0.292807	0.271769	0.274276	0.296884	0	0.831802	0.803529	0.688166	0.712641	0.661542	0.732071	0.678112	0.717159	0.647975	0.741479	0.738856	0.743816
CS20-ISO7-329-B11	((LH195//LAMA2002-58-3-B-B-B-B-B-B-B18)-B3-4-3-1-B1-B11)/Tx779	2NII	Trial 4	9.06648	89.3216	70.2858	36.0127	69.6501	69.6581	0.500527	0.655945	1.24137	1.31295	33.5067	78.3042	93.3659	108.427	147.962	163.024	178.086	0.302502	0.297509	0.27088	0.285186	0.286971	0.302632	0.284764	0.29716	0.247107	0.294742	0.293445	0.293106	0.29436	0.272468	0.268593	0.295703	0	0.82605	0.798963	0.680617	0.710207	0.662344	0.72884	0.674058	0.718206	0.645061	0.735112	0.732072	0.740727
CS20-ISO7-335-B11	((LH195//LAMA2002-58-3-B-B-B-B-B-B-B18)-B3-5-2-1-B1-B11)/Tx779	2NII	Trial 4	8.76998	92.0252	73.7462	40.996	70.7434	70.179	0.557497	1.0678	1.66308	2.22534	24.3166	59.9525	68.2046	76.4567	130.131	138.384	146.636	0.302828	0.297661	0.272438	0.284641	0.287419	0.303041	0.286203	0.296382	0.248888	0.296047	0.294732	0.293173	0.293432	0.273411	0.273898	0.296576	0	0.828131	0.799358	0.685526	0.707064	0.663176	0.730386	0.678458	0.71593	0.649235	0.736655	0.735084	0.739205
CS20-ISO7-336-B27	((LH195//LAMA2002-58-3-B-B-B-B-B-B-B18)-B3-5-2-B-1-B27)/Tx779	2NII	Trial 4	10.1078	90.499	73.0341	38.9138	70.5181	70.4111	0.305172	0.901461	1.54208	2.26481	69.2465	58.7825	65.9069	73.0313	129.194	136.318	143.442	0.303553	0.298333	0.274112	0.285664	0.28737	0.303298	0.285479	0.296982	0.246909	0.295393	0.294268	0.293213	0.291805	0.269851	0.273428	0.295231	0	0.829152	0.80154	0.68965	0.710707	0.664207	0.731049	0.675968	0.716093	0.643664	0.733901	0.732918	0.740202
CS20-ISO7-337-B20	((LH195//LAMA2002-58-3-B-B-B-B-B-B-B18)-B3-5-3-1-1-B20)/Tx779	2NII	Trial 4	8.44891	89.9773	72.0725	39.9027	69.9783	69.3429	0.757016	3.39069	4.4505	4.76566	84.6145	46.3235	49.5014	52.6793	115.666	118.844	122.022	0.3038	0.299095	0.275864	0.286788	0.288742	0.304137	0.285663	0.296858	0.250923	0.296975	0.294233	0.292425	0.292449	0.270443	0.274015	0.29594	0	0.831161	0.803676	0.696372	0.71297	0.66823	0.732888	0.67636	0.719727	0.656815	0.738156	0.734429	0.738879
CS20-ISO7-338-B8	((LH195//LAMA2002-58-3-B-B-B-B-B-B-B18)-B3-5-3-1-B1-B8)/Tx779	2NII	Trial 4	8.18457	89.3499	70.6803	33.2598	70.3301	69.6409	0.470472	1.12284	2.10013	2.86479	59.8951	54.8401	60.5228	66.2055	124.481	130.164	135.846	0.303375	0.29795	0.272947	0.285832	0.287664	0.303369	0.283881	0.296489	0.253792	0.296016	0.292015	0.292557	0.292545	0.270846	0.274442	0.295973	0	0.829716	0.802612	0.687598	0.713057	0.665483	0.732381	0.674349	0.718411	0.66472	0.738353	0.729131	0.739885
CS20-ISO7-344-B12	((LH195//LAMA2002-58-3-B-B-B-B-B-B-B18)-B3-6-2-1-B1-B12)/Tx779	2NII	Trial 4	7.12422	87.2956	69.2543	34.5264	70.8763	70.5403	0.158719	0.676535	1.69956	2.25538	48.7804	57.5999	63.9191	70.2384	128.14	134.459	140.779	0.303173	0.297434	0.271679	0.284122	0.286282	0.301608	0.285181	0.295018	0.247121	0.295323	0.294607	0.292673	0.293466	0.272051	0.27295	0.295252	0	0.82957	0.799431	0.68342	0.707873	0.660876	0.727015	0.673868	0.711227	0.643556	0.733957	0.734694	0.736976
CS20-ISO7-355-B13	((LH195//LAMA2002-58-3-B-B-B-B-B-B-B18)-B3-9-2-1-1-B13)/Tx779	2NII	Trial 4	7.03512	81.9693	64.276	36.2451	70.428	70.1564	0.585164	2.16819	3.61071	4.1717	67.0097	47.9093	51.5035	55.0976	118.066	121.66	125.254	0.303208	0.297951	0.272424	0.284871	0.287372	0.302119	0.28566	0.296718	0.249298	0.295077	0.294715	0.294036	0.292652	0.272564	0.273739	0.29614	0	0.830545	0.801802	0.685569	0.711038	0.665699	0.73083	0.677283	0.717658	0.650622	0.736424	0.735653	0.742439
CS20-ISO7-359-B10	((LH195//LAMA2002-58-3-B-B-B-B-B-B-B18)-B3-selfs B25-12-1-B1-B10)/Tx779	2NII	Trial 4	8.96801	89.414	72.2463	40.5343	70.7335	70.1402	0.479325	1.31107	2.17698	2.86985	52.4372	53.9164	59.5775	65.2385	124.057	129.718	135.379	0.302546	0.298168	0.274156	0.28578	0.286666	0.303292	0.283028	0.295855	0.251867	0.295832	0.292164	0.293048	0.292333	0.269604	0.274409	0.29483	0	0.827762	0.801895	0.691825	0.712608	0.663275	0.731841	0.671433	0.716655	0.657704	0.73496	0.728173	0.739783
CS20-ISO7-409-B11	((LH195//Tx773)-B3-02-1-2-B15-1-B1-B11)/Tx779	2NII	Trial 4	9.51448	85.9871	66.473	34.4981	70.4654	70.2432	0.517916	1.22171	1.72459	2.39312	27.1089	57.9617	65.4209	72.8801	128.205	135.664	143.123	0.302953	0.29754	0.272594	0.284868	0.286172	0.301539	0.283979	0.294933	0.249408	0.294782	0.293356	0.292813	0.292862	0.272448	0.273894	0.295828	0	0.827465	0.799779	0.686057	0.7092	0.662346	0.728057	0.673489	0.712426	0.650126	0.734535	0.732186	0.740485
CS20-ISO7-412-B9	((LH195//Tx773)-B3-03-2-2-B7-1-B1-B9)/Tx779	2NII	Trial 4	9.52779	92.2637	72.8507	40.0741	70.6187	70.3228	0.595826	1.04666	1.7669	2.3449	67.3832	58.6158	66.4218	74.2278	128.939	136.745	144.551	0.303107	0.298363	0.274442	0.286726	0.288026	0.304067	0.285931	0.297329	0.252362	0.29735	0.293946	0.292387	0.292939	0.271019	0.273958	0.295405	0	0.82938	0.802633	0.692305	0.715155	0.666762	0.734121	0.678386	0.718342	0.661677	0.742163	0.734702	0.738738
CS20-ISO7-425-B12	((LH195//Tx773)-B3-15-1-3-B7-1-B1-B12)/Tx779	2NII	Trial 4	9.43701	93.1087	74.3644	38.9717	70.4768	70.1297	0.320204	1.09461	1.96596	2.73029	43.7694	54.9656	60.6341	66.3026	125.095	130.764	136.432	0.302782	0.297841	0.272874	0.284223	0.287913	0.303364	0.285523	0.295945	0.250449	0.295885	0.294791	0.292999	0.293314	0.272278	0.275124	0.295687	0	0.827864	0.800926	0.687015	0.708526	0.667196	0.733362	0.676959	0.714113	0.655424	0.738953	0.735987	0.739815
CS20-ISO7-428-B8	((LH195//Tx773)-B3-17-1-B2-B7-B1-B8)/Tx779	2NII	Trial 4	9.77683	94.8251	74.2744	39.8243	70.5149	70.0041	0.602869	1.58824	3.03855	4.37651	64.1159	48.9356	52.5946	56.2536	118.94	122.599	126.258	0.302821	0.297726	0.272881	0.28504	0.286239	0.302321	0.28475	0.296036	0.248584	0.295684	0.293528	0.292674	0.29247	0.270879	0.273706	0.295579	0	0.828946	0.800455	0.687088	0.710787	0.661878	0.729014	0.67391	0.714813	0.647159	0.734605	0.729587	0.737251
CS20-ISO7-436-B26	((LH195//Tx773)-B3-26-1-2-B8-1-B1-B1-B26)/Tx779	2NII	Trial 4	7.15776	84.4612	66.7655	34.8048	70.0896	69.8971	0.503029	1.12662	1.87657	3.03435	28.9172	54.65	60.3628	66.0756	124.547	130.26	135.973	0.303242	0.297072	0.272838	0.28476	0.28812	0.302171	0.284227	0.295223	0.249715	0.295601	0.292659	0.291675	0.291809	0.27388	0.272688	0.294668	0.202619	0.833875	0.799075	0.686975	0.712067	0.669826	0.732775	0.676335	0.71579	0.652795	0.738471	0.7323	0.737264
LZ20-ISO7-005-X-T779	((LAMA2002-58-3-B-B-B-B-B-B-1-B19-B18-B12-B12-B12)/Tx779)	2NII	Trial 4	10.0076	93.2489	76.9726	45.3157	69.931	69.3079	0.338428	0.609657	0.823704	1.40682	23.4766	78.6301	92.7721	106.914	147.938	162.08	176.222	0.303246	0.298783	0.275986	0.282347	0.285546	0.302583	0.282716	0.293341	0.252772	0.292899	0.291135	0.290348	0.292976	0.270196	0.275118	0.295089	0	0.829837	0.802849	0.695559	0.700223	0.657268	0.723858	0.667522	0.707357	0.661723	0.72559	0.722595	0.730416
LZ20-ISO7-162-X-T779	((3945-sib17/16-B17)/Tx779)	2NII	Trial 4	9.1257	92.0476	73.7887	39.6269	70.6886	69.9944	0.576391	1.13015	2.41224	3.5755	48.1791	51.7469	56.3838	61.0207	121.741	126.378	131.015	0.303915	0.298409	0.273398	0.284995	0.287227	0.302617	0.285872	0.295784	0.251595	0.295868	0.294283	0.293034	0.293671	0.271882	0.273362	0.295789	0	0.830323	0.801469	0.687375	0.708653	0.662764	0.727694	0.675924	0.7128	0.658483	0.735383	0.732026	0.738072
LZ20-ISO7-164-X-T779	(((LH195//LAMA2002-58-3-B-B-B-B-B-B-B18)-B3-5-1-1-B1-B)/Tx779)	2NII	Trial 4	6.49688	96.2225	77.9427	39.6365	70.7116	70.3325	0.902019	1.42227	2.83088	3.38712	66.3519	50.9279	56.1458	61.3636	121.26	126.478	131.696	0.302821	0.298137	0.272739	0.283818	0.285668	0.302064	0.286481	0.295054	0.246688	0.29483	0.294835	0.292251	0.293911	0.270238	0.272781	0.294816	0	0.825235	0.798499	0.683568	0.703572	0.65826	0.725801	0.6767	0.711397	0.641976	0.732552	0.733887	0.735538
LZ20-ISO7-166-X-T779	((3989-sib22/16-B9)/Tx779)	2NII	Trial 4	8.88818	89.9168	71.5464	37.7738	70.8408	70.5716	0.278001	1.11783	2.45531	3.67248	51.4463	50.7323	54.8015	58.8708	121.304	125.373	129.442	0.304087	0.298844	0.276834	0.288177	0.289499	0.304657	0.285547	0.298677	0.25418	0.298685	0.29519	0.294064	0.292625	0.270762	0.275651	0.295451	0	0.834106	0.80373	0.699974	0.717901	0.671239	0.737007	0.678186	0.723772	0.663499	0.742905	0.735237	0.741792
LZ20-ISO7-168-X-T779	(((LAMA2002-58-3-B-B-B-B-B-B-1-B19-B18/LH82)-1-B15-100-B11-1-1-B5)/Tx779)	2NII	Trial 4	9.9161	82.3085	65.7823	36.1821	69.8657	69.258	1.24744	2.26014	3.63268	4.16345	62.0204	48.2628	52.6908	57.1187	117.521	121.949	126.377	0.302721	0.298021	0.272561	0.282239	0.287369	0.302107	0.284413	0.294614	0.250451	0.295109	0.293141	0.292219	0.292306	0.270465	0.27355	0.296256	0	0.82669	0.799065	0.68461	0.700797	0.662239	0.725349	0.672128	0.711584	0.653457	0.732662	0.728874	0.736983
LZ20-ISO7-169-X-T779	((GEMS-0032-B11)/Tx779)	2NII	Trial 4	8.81721	97.809	78.9576	43.8665	70.438	69.9396	0.58046	1.03137	1.73079	2.66863	55.78	57.1038	63.979	70.8542	127.043	133.919	140.794	0.303001	0.297385	0.27314	0.284918	0.287598	0.303932	0.284865	0.295111	0.249128	0.296027	0.291267	0.290711	0.292626	0.269697	0.273971	0.295262	0	0.830085	0.799052	0.687964	0.709116	0.664341	0.73354	0.67614	0.715236	0.648801	0.738186	0.727155	0.734253
LZ20-ISO7-172-X-T779	(((LH195//Tx773)-B3-16-2-B2-B12-1-1-B5)/Tx779)	2NII	Trial 4	9.44615	94.0249	76.3972	41.7306	70.4064	69.7291	0.727157	1.92797	3.93394	4.73839	67.1763	47.5639	50.7931	54.0223	117.293	120.522	123.751	0.303082	0.299132	0.27543	0.287077	0.290352	0.30469	0.28487	0.297573	0.254047	0.297372	0.293436	0.293588	0.294071	0.269872	0.275252	0.294193	0	0.829304	0.80284	0.693606	0.712234	0.669633	0.734241	0.675579	0.721592	0.666431	0.742422	0.73258	0.743276
LZ20-ISO7-201-X-T779	(((LH195//Tx773)-B3-16-2-B2-B12-B13-1-B1-B)/Tx779)	2NII	Trial 4	9.85193	94.0424	76.0935	42.4016	70.0778	69.6846	0.94389	1.87577	3.55783	4.50469	66.0605	48.1072	51.8349	55.5627	117.792	121.519	125.247	0.30316	0.298466	0.274192	0.285151	0.28742	0.302685	0.284258	0.297053	0.251995	0.296996	0.294009	0.292509	0.292217	0.271287	0.275524	0.297091	0	0.828175	0.801514	0.690772	0.709479	0.664865	0.729609	0.674083	0.718497	0.659938	0.739827	0.734049	0.738144
LZ20-ISO7-202-X-T779	(((LH195//Tx773)-B3-03-2-B2-B6-1-B3-B1-B)/Tx779)	2NII	Trial 4	9.52976	97.6026	77.9388	40.8066	70.6248	70.023	0.539767	1.17517	1.8923	2.5452	67.1468	56.719	63.554	70.389	126.742	133.577	140.412	0.303052	0.297395	0.273837	0.285132	0.2873	0.302588	0.28641	0.296525	0.248181	0.295449	0.293927	0.293233	0.29252	0.270145	0.270186	0.294484	0	0.827253	0.798505	0.689281	0.708783	0.663873	0.729307	0.677493	0.715286	0.647665	0.735011	0.73142	0.739582
LZ20-ISO7-203-X-T779	(((LH195//LAMA2002-58-3-B-B-B-B-B-B-B18)-B3-3-B3-1-1-B)/Tx779)	2NII	Trial 4	8.42027	87.719	68.1699	35.5837	69.6787	69.155	0.920916	1.97402	4.1501	4.72528	67.1692	47.7861	51.1135	54.4409	116.941	120.268	123.596	0.303279	0.298289	0.273972	0.283905	0.287127	0.301839	0.284534	0.295072	0.251857	0.295633	0.292985	0.292355	0.291285	0.269592	0.273403	0.297316	0.204506	0.828654	0.804574	0.69239	0.7106	0.668329	0.732102	0.677011	0.714325	0.657333	0.736203	0.730598	0.737539
LZ20-ISO7-206-X-T779	(((LH195//LAMA2002-58-3-B-B-B-B-B-B-B18)-B3-2-2-1-B1-B)/Tx779)	2NII	Trial 4	9.3589	88.1133	70.3962	34.3299	69.9582	69.8705	0.498027	1.28988	2.09064	2.8649	64.1283	54.5094	60.3154	66.1214	124.38	130.186	135.992	0.303515	0.297127	0.271787	0.284139	0.286417	0.302021	0.284641	0.295386	0.248877	0.295093	0.29305	0.292223	0.292809	0.270952	0.272993	0.295579	0	0.830461	0.79755	0.683765	0.706056	0.661484	0.727038	0.673138	0.712232	0.64909	0.73437	0.729971	0.735374
LZ20-ISO7-207-X-T779	(((LH195//Tx773)-B3-13-1-3-B4-1-B3-B1-B)/Tx779)	2NII	Trial 4	7.73842	89.0994	71.9732	41.1557	70.1605	69.7871	0.69508	1.53147	2.82401	3.99819	67.1512	50.0458	54.2243	58.4027	119.833	124.011	128.19	0.303076	0.297586	0.272824	0.285125	0.287055	0.30315	0.286493	0.296151	0.249319	0.29577	0.294742	0.29338	0.292627	0.271745	0.273748	0.295841	0	0.828591	0.799044	0.685826	0.710661	0.663097	0.733417	0.679945	0.717479	0.649855	0.739078	0.736102	0.740021
LZ20-ISO7-208-X-T779	(((LH195//Tx773)-B3-03-1-2-B11-1-B1-B)/Tx779)	2NII	Trial 4	8.84004	92.0041	72.1363	41.0613	69.5687	68.93	0.478639	1.09166	2.18425	2.44026	26.9926	57.1371	63.557	69.9768	126.067	132.487	138.907	0.303834	0.298304	0.272847	0.285734	0.287623	0.302964	0.285103	0.295856	0.249755	0.295759	0.294163	0.292446	0.290941	0.270358	0.275053	0.296594	0	0.831027	0.800939	0.685403	0.707353	0.663673	0.728483	0.673585	0.716205	0.651208	0.734292	0.731405	0.73735
LZ20-ISO7-209-X-T779	(((LH195//Tx773)-B3-09-1-1-B4-1-1-B1-B)/Tx779)	2NII	Trial 4	8.64092	87.4889	73.5885	36.7693	70.0167	69.1456	0.539039	1.08728	3.24103	4.60384	54.0459	49.7056	53.0294	56.3531	118.851	122.175	125.499	0.303087	0.299177	0.276663	0.285133	0.288138	0.30305	0.28529	0.296376	0.250457	0.296329	0.293764	0.292708	0.293478	0.272128	0.276211	0.296406	0	0.826939	0.803543	0.69838	0.709206	0.666209	0.73053	0.675534	0.718753	0.655026	0.740024	0.734107	0.740516
LZ20-ISO7-210-X-T779	(((LH195//Tx773)-B3-13-1-4-B8-1-B2-B1-B)/Tx779)	2NII	Trial 4	8.87731	90.1866	73.2313	38.2469	70.9203	70.7558	0.531416	1.14568	2.10717	2.88233	35.0795	53.7382	59.546	65.3539	124.494	130.302	136.11	0.302526	0.297642	0.272745	0.284969	0.285555	0.30199	0.283	0.295937	0.24717	0.294541	0.292335	0.290463	0.290828	0.267402	0.271367	0.293719	0	0.826965	0.801008	0.686938	0.710239	0.65979	0.728615	0.669488	0.7142	0.643172	0.731053	0.727601	0.730501
LZ20-ISO7-212-X-T779	(((LH195//Tx773)-B3-05-1-2-B10-1-B1-B)/Tx779)	2NII	Trial 4	9.00801	94.2453	75.8146	39.0677	70.4015	70.0891	0.700266	1.32185	3.07752	3.64527	72.6977	50.1977	54.5439	58.89	120.287	124.633	128.979	0.303474	0.298143	0.274108	0.284768	0.286614	0.302772	0.284498	0.296122	0.249874	0.296134	0.293845	0.292245	0.293415	0.271101	0.273987	0.295629	0	0.828666	0.800756	0.689768	0.707397	0.660725	0.727916	0.673517	0.715141	0.651525	0.73881	0.733652	0.737787
LZ20-ISO7-213-X-T779	(((LH195//Tx773)-B3-17-2-1-B6-1-B1-B)/Tx779)	2NII	Trial 4	9.58725	96.9607	77.3133	42.7187	71.0973	70.7352	0.52336	1.25835	2.51748	3.09853	61.9682	51.8566	56.9339	62.0112	122.592	127.669	132.746	0.303091	0.297665	0.274208	0.285024	0.286552	0.302604	0.284921	0.296019	0.249359	0.295536	0.294026	0.292234	0.292783	0.271608	0.273727	0.295114	0	0.829219	0.798464	0.689987	0.708168	0.660628	0.727321	0.674172	0.714419	0.649483	0.734244	0.731989	0.736773
LZ20-ISO7-214-X-T779	(((LAMA2002-58-3-B-B-B-B-B-B-1-B19-B18/PB80)-1-B17-045-B9-1-B1-B)/Tx779)	2NII	Trial 4	8.83945	94.7543	76.9881	41.4465	70.0099	69.3247	0.469074	1.14089	2.15275	3.92145	64.1633	52.0391	56.3153	60.5915	121.364	125.64	129.916	0.303545	0.297495	0.271916	0.283924	0.286616	0.301831	0.286643	0.295829	0.247622	0.295986	0.295048	0.292836	0.292849	0.271328	0.273521	0.295156	0	0.827894	0.79882	0.683103	0.70301	0.663142	0.72627	0.677987	0.715079	0.643583	0.735351	0.73261	0.735591
LZ20-ISO7-215-X-T779	(((LAMA2002-58-3-B-B-B-B-B-B-1-B19-B18/LH82)-1-B15-047-B4-1-B9-B1-B)/Tx779)	2NII	Trial 4	10.0484	89.7985	72.4959	38.5105	70.4499	69.8499	0.474163	0.949521	1.52721	2.00282	27.6338	62.5839	71.4873	80.3906	132.434	141.337	150.241	0.30191	0.297848	0.274084	0.283733	0.287112	0.303386	0.283718	0.294131	0.253746	0.29378	0.290946	0.290638	0.294993	0.271517	0.274403	0.294524	0	0.82452	0.800511	0.6904	0.705457	0.664879	0.731503	0.674941	0.714945	0.666261	0.735007	0.728894	0.735245
LZ20-ISO7-216-X-T779	(((LAMA2002-58-3-B-B-B-B-B-B-1-B19-B18/LH82)-1-B15-108-B2-1-B1-B)/Tx779)	2NII	Trial 4	8.58153	87.6254	72.7683	41.0244	70.0288	68.9189	0.691639	1.74408	3.26607	4.66377	49.2513	49.2503	52.7236	56.1969	118.169	121.643	125.116	0.301823	0.296594	0.272001	0.282791	0.285873	0.303067	0.283303	0.295134	0.252199	0.294089	0.291356	0.290093	0.294421	0.269214	0.27415	0.29478	0	0.824991	0.795238	0.684119	0.701456	0.658705	0.727963	0.670679	0.714656	0.661052	0.732928	0.726926	0.73176
LZ20-ISO7-217-X-T779	(((LH195//Tx773)-B3-16-2-B2-B12-1-1-B5)/Tx779)	2NII	Trial 4	10.3821	93.2204	73.8672	41.2667	70.2597	69.9817	0.54061	2.31352	3.59923	4.34717	55.2854	47.8039	51.2573	54.7106	117.786	121.239	124.692	0.302952	0.297709	0.271037	0.284578	0.286286	0.301224	0.284288	0.296658	0.248702	0.294879	0.294738	0.295146	0.292879	0.271857	0.268025	0.295474	0	0.826766	0.800768	0.681101	0.708318	0.660816	0.725585	0.673296	0.717785	0.649309	0.7357	0.733338	0.74548
LZ20-ISO7-218-X-T779	(({(LH195//LAMA2002-58-3-B-B-B-B-B-B-B18)-B3-selfs B25}-10-1-B3-B1)/Tx779)	2NII	Trial 4	10.8748	93.9902	77.733	41.8189	70.7827	70.217	0.741694	1.56621	4.25259	4.80309	70.6434	47.0223	50.0972	53.1722	117.239	120.314	123.389	0.302729	0.298046	0.273399	0.285915	0.287852	0.303603	0.285521	0.297869	0.249298	0.296384	0.294337	0.293733	0.293656	0.270421	0.274425	0.29744	0	0.82627	0.800248	0.687589	0.711435	0.666179	0.731913	0.677563	0.719146	0.649765	0.737925	0.734497	0.74021
LZ20-ISO7-219-X-T779	(((LH195//LAMA2002-58-3-B-B-B-B-B-B-B18)-B3-selfs B25-34-1-1-B1-B)/Tx779)	2NII	Trial 4	9.12589	92.0773	69.2408	38.7378	69.9896	70.0602	0.758567	1.50809	4.21956	4.75783	67.3818	47.2789	50.3958	53.5127	117.339	120.456	123.573	0.302845	0.297794	0.273434	0.282083	0.287121	0.302753	0.283277	0.294461	0.244261	0.296454	0.291768	0.292106	0.292182	0.269546	0.273945	0.296922	0	0.827384	0.799881	0.688414	0.700631	0.662124	0.727639	0.669461	0.714644	0.629215	0.7383	0.727065	0.737966
LZ20-ISO7-220-X-T779	(((LH195//LAMA2002-58-3-B-B-B-B-B-B-B18)-B3-2-B7-B5-B1-B)/Tx779)	2NII	Trial 4	9.39901	88.6464	69.3947	36.2134	69.8021	69.3331	0.556001	1.54413	2.64202	3.90612	53.9799	50.9192	55.0988	59.2784	120.252	124.432	128.611	0.303033	0.297789	0.273154	0.283299	0.287528	0.303059	0.285511	0.294901	0.251431	0.295558	0.293826	0.2927	0.293083	0.271498	0.273627	0.294762	0	0.827295	0.79864	0.687247	0.704369	0.664439	0.729595	0.675533	0.712745	0.657374	0.735542	0.732191	0.738041
LZ20-ISO7-221-X-T779	(((LH195//LAMA2002-58-3-B-B-B-B-B-B-B18)-B3-1-4-1-B3-B1-B)/Tx779)	2NII	Trial 4	8.69885	94.5641	78.0586	42.3352	70.2313	69.5731	1.16206	3.00907	4.40463	4.71503	85.2549	46.0308	49.5822	53.1336	115.604	119.155	122.707	0.302992	0.297931	0.273584	0.28412	0.286432	0.302716	0.283701	0.295295	0.249574	0.294824	0.292761	0.291736	0.290276	0.268201	0.272545	0.294968	0	0.827317	0.800079	0.689005	0.707426	0.662742	0.729893	0.67314	0.71372	0.650436	0.733559	0.728887	0.734636
LZ20-ISO7-224-X-T779	(((LH195//Tx773)-B3-02-1-3-B11-1-B3-B1-B)/Tx779)	2NII	Trial 4	8.90811	88.7586	70.6649	38.5649	70.5869	70.3907	0.563373	1.49838	2.73916	3.5014	47.3069	50.5478	55.0787	59.6096	120.938	125.469	130	0.303405	0.297301	0.272696	0.285462	0.286972	0.303297	0.287537	0.298207	0.247856	0.296509	0.294882	0.292675	0.29356	0.273711	0.274203	0.295865	0	0.827539	0.797368	0.685208	0.71018	0.664174	0.731687	0.68172	0.721104	0.646818	0.739377	0.736979	0.739019
LZ20-ISO7-225-X-T779	(((LH195//Tx773)-B3-08-1-1-B10-B8-B4-B1-B)/Tx779)	2NII	Trial 4	10.1725	91.0627	71.7218	38.2499	70.8712	70.5618	0.537349	1.0971	1.6554	2.63498	48.235	56.7306	63.672	70.6133	127.292	134.234	141.175	0.303534	0.297888	0.273199	0.284977	0.285514	0.302298	0.284088	0.29589	0.248489	0.295425	0.293591	0.292084	0.292642	0.270973	0.272331	0.294888	0	0.831406	0.801786	0.687467	0.709288	0.657852	0.72621	0.670096	0.713536	0.647792	0.733821	0.731874	0.735791
LZ20-ISO7-228-X-T779	(((LAMA2002-58-3-B-B-B-B-B-B-1-B19-B18/PB80)-1-B17-019-B4-1-B5-B1-B)/Tx779)	2NII	Trial 4	8.13709	87.9321	67.3276	42.5288	70.8618	70.5221	0.47524	0.87144	1.52441	2.0034	58.2429	62.0252	70.8932	79.7613	132.547	141.415	150.283	0.302695	0.296422	0.271455	0.28428	0.287978	0.303117	0.287339	0.29601	0.246814	0.295403	0.295345	0.294103	0.294238	0.273324	0.274794	0.29573	0	0.826149	0.794743	0.680935	0.705002	0.66315	0.729578	0.679555	0.71392	0.642989	0.737153	0.736663	0.741687
LZ20-ISO7-229-X-T779	(((LAMA2002-58-3-B-B-B-B-B-B-1-B19-B18/PB80)-1-B17-003-B8-1-B5-B1-B)/Tx779)	2NII	Trial 4	9.18396	91.2973	74.3306	36.9813	70.3179	69.9064	0.490358	1.09992	1.75896	2.50979	29.9383	57.4693	64.3905	71.3117	127.376	134.297	141.218	0.303253	0.298661	0.274645	0.287566	0.289347	0.303794	0.28466	0.297773	0.251096	0.297147	0.295478	0.293784	0.293586	0.272951	0.275022	0.29585	0	0.830174	0.803003	0.693242	0.718172	0.670546	0.733515	0.675778	0.719809	0.65669	0.739842	0.738717	0.74241
LZ20-ISO7-230-X-T779	(((LAMA2002-58-3-B-B-B-B-B-B-1-B19-B18/LH82)-1-B15-094-B4-1-B2-B1-B)/Tx779)	2NII	Trial 4	8.99301	86.6852	67.9522	34.9506	69.9754	69.2872	0.540745	1.44323	2.5086	3.47106	58.6783	52.1849	56.8643	61.5438	121.472	126.151	130.831	0.301311	0.297817	0.273736	0.282598	0.284147	0.302327	0.282691	0.29322	0.251794	0.292629	0.290598	0.289296	0.292342	0.2705	0.274625	0.294879	0	0.822451	0.801524	0.690645	0.704808	0.658545	0.72768	0.670073	0.708972	0.658789	0.729662	0.724756	0.730154
LZ20-ISO7-231-X-T779	(((LAMA2002-58-3-B-B-B-B-B-B-1-B19-B18/LH82)-1-B15-093-B10-1-B9-B1-B)/Tx779)	2NII	Trial 4	7.57843	91.1692	72.9871	38.8592	70.2603	69.3141	0.976476	3.59059	3.81018	4.76144	92.2904	46.3994	50.0406	53.6818	115.713	119.355	122.996	0.302945	0.297617	0.271476	0.283758	0.28647	0.300886	0.283933	0.294437	0.248685	0.295295	0.294804	0.293624	0.290339	0.269782	0.273856	0.295447	0	0.827163	0.79998	0.681799	0.705995	0.661741	0.724968	0.671033	0.712232	0.646852	0.731991	0.731164	0.737204
LZ20-ISO7-232-X-T779	(((LAMA2002-58-3-B-B-B-B-B-B-1-B19-B18/LH82)-1-B15-097-B8-1-B4-B1-B)/Tx779)	2NII	Trial 4	7.42244	97.2255	78.9108	43.0791	70.6039	70.4317	0.905111	2.22186	4.31049	4.78391	89.928	46.1387	49.3824	52.6261	116.57	119.814	123.058	0.302512	0.298103	0.27417	0.285539	0.287086	0.302757	0.284528	0.297106	0.249726	0.295655	0.293378	0.291919	0.29228	0.270187	0.27421	0.29611	0	0.8264	0.800563	0.68981	0.710827	0.663653	0.728646	0.673459	0.715752	0.651967	0.73587	0.731235	0.735651
LZ20-ISO7-233-X-T779	(((LAMA2002-58-3-B-B-B-B-B-B-1-B19-B18/LH82)-1-B15-001-B5-1-B10-B1-B)/Tx779)	2NII	Trial 4	10.0212	92.0883	72.9422	40.5082	69.8025	69.6086	0.501986	0.920328	1.65697	2.16577	30.9746	60.8387	68.9497	77.0607	130.447	138.558	146.669	0.302049	0.297351	0.273288	0.283845	0.286713	0.302326	0.284205	0.294771	0.249342	0.295422	0.293046	0.291554	0.292022	0.271342	0.272967	0.295923	0	0.825568	0.798109	0.686997	0.70455	0.662043	0.725795	0.672411	0.711005	0.651337	0.736559	0.730673	0.73616
LZ20-ISO7-234-X-T779	(((LAMA2002-58-3-B-B-B-B-B-B-1-B19-B18/LH82)-1-B15-022-B3-B4-B1-B)/Tx779)	2NII	Trial 4	8.47031	92.4065	72.9573	36.3206	70.3934	69.7508	0.48155	1.32038	3.5104	4.09186	62.2159	49.2742	52.7799	56.2855	119.025	122.531	126.036	0.302074	0.297035	0.272932	0.285859	0.288343	0.302936	0.286186	0.295571	0.248313	0.297482	0.294602	0.292134	0.291563	0.270451	0.273782	0.295961	0	0.826782	0.799339	0.687401	0.714763	0.668655	0.732633	0.680003	0.71605	0.648689	0.740724	0.736139	0.7375
LZ20-ISO7-236-X-T779	(((LH195//LAMA2002-58-3-B-B-B-B-B-B-B18)-B3-4-3-1-B1-B)/Tx779)	2NII	Trial 4	8.5377	86.9132	68.9093	35.8061	70.1012	70.0764	0.502084	1.50703	4.23156	4.8063	67.6708	47.3663	50.2738	53.1812	117.443	120.35	123.258	0.302986	0.297493	0.27223	0.285033	0.285873	0.302085	0.284239	0.296158	0.246622	0.294729	0.295107	0.29182	0.292561	0.268061	0.271862	0.295243	0	0.825446	0.797885	0.684392	0.709138	0.65844	0.725764	0.671825	0.71483	0.643009	0.732971	0.736678	0.735155
LZ20-ISO7-237-X-T779	(((LH195//LAMA2002-58-3-B-B-B-B-B-B-B18)-B3-1-2-1-B1)/Tx779)	2NII	Trial 4	8.2757	92.0854	73.84	38.9966	70.4364	69.8489	0.588236	1.43065	2.10672	3.79872	93.2029	51.6566	56.3238	60.991	121.506	126.173	130.84	0.30316	0.298604	0.27481	0.286413	0.287444	0.303985	0.285196	0.296776	0.252009	0.296598	0.293082	0.291719	0.292576	0.270802	0.274193	0.296044	0	0.829682	0.802001	0.692261	0.712913	0.664801	0.732625	0.675665	0.718239	0.660742	0.740401	0.733818	0.737789
LZ20-ISO7-238-X-T779	(((LH195//LAMA2002-58-3-B-B-B-B-B-B-B18)-B3-3-2-1-B1-B)/Tx779)	2NII	Trial 4	9.36228	87.7976	70.9424	39.1678	70.3016	69.7428	0.515062	1.22091	1.73342	2.38277	46.8305	58.4742	65.9351	73.3959	128.217	135.678	143.139	0.302344	0.297318	0.272739	0.284048	0.286383	0.302791	0.284449	0.296091	0.250005	0.295539	0.29354	0.292012	0.292422	0.270321	0.272997	0.294936	0	0.826643	0.798818	0.686	0.706212	0.661686	0.72968	0.673237	0.716314	0.65289	0.737204	0.732722	0.736336
LZ20-ISO7-239-X-T779	(((LH195//LAMA2002-58-3-B-B-B-B-B-B-B18)-B3-6-2-1-B1-B)/Tx779)	2NII	Trial 4	7.88114	87.3162	69.0669	35.0681	70.8137	70.5347	0.562722	1.55601	3.39903	4.27413	82.6556	48.1651	51.6972	55.2293	118.7	122.232	125.764	0.302812	0.297586	0.271763	0.284772	0.284128	0.301146	0.282851	0.295403	0.246908	0.294395	0.292753	0.291468	0.291503	0.268156	0.271516	0.294792	0	0.82862	0.799827	0.683703	0.708318	0.654413	0.723168	0.667532	0.710975	0.641782	0.73024	0.727485	0.732442
LZ20-ISO7-240-X-T779	(((LH195//LAMA2002-58-3-B-B-B-B-B-B-B18)-B3-6-3-1-B1-B)/Tx779)	2NII	Trial 4	8.96259	86.4731	68.6842	34.4389	70.3606	69.7752	0.512564	1.54502	2.81856	3.97049	40.4886	50.1045	54.0744	58.0444	119.88	123.85	127.82	0.303001	0.297634	0.273701	0.285541	0.288973	0.303591	0.285043	0.295939	0.249157	0.296274	0.294752	0.293715	0.292229	0.271705	0.274573	0.296574	0	0.828401	0.798119	0.688192	0.710354	0.668138	0.732247	0.675174	0.714804	0.650687	0.738897	0.735924	0.742079
LZ20-ISO7-241-X-T779	(((LH195//LAMA2002-58-3-B-B-B-B-B-B-B18)-B3-7-2-1-B1-B)/Tx779)	2NII	Trial 4	9.02891	83.2378	66.7683	35.1528	70.6298	69.6216	0.522411	1.13704	3.39974	4.8077	70.7426	48.8062	51.9523	55.0984	118.428	121.574	124.72	0.303721	0.299205	0.273761	0.285753	0.290118	0.303902	0.285866	0.297403	0.252667	0.297879	0.294618	0.294632	0.292758	0.273897	0.275104	0.295841	0	0.830819	0.804624	0.688727	0.70918	0.667305	0.729218	0.675591	0.717616	0.662606	0.743616	0.735055	0.745148
LZ20-ISO7-304-X-T779	((GEMS-0243_CML287:S15-1-B4-1-B)/Tx779)	2NII	Trial 4	9.89009	97.7917	82.1755	45.9229	70.5305	70.381	0.716271	1.36471	2.52338	3.46327	62.4952	51.2699	56.2551	61.2404	121.651	126.636	131.621	0.303373	0.297636	0.274006	0.283407	0.286962	0.302468	0.284988	0.295856	0.249496	0.294897	0.293802	0.292759	0.293635	0.27171	0.273259	0.294844	0	0.83093	0.798589	0.689776	0.704249	0.662325	0.72466	0.672391	0.712655	0.651629	0.735271	0.732542	0.739877
LZ20-ISO7-312-X-T779	((3549-blk22/14-1-B)/Tx779)	2NII	Trial 4	9.07362	96.6065	79.5184	43.7044	70.8813	70.2665	0.486031	1.53261	2.41683	3.59542	54.4092	50.9754	55.5022	60.029	121.242	125.769	130.295	0.303159	0.298299	0.274656	0.285604	0.287348	0.302535	0.282193	0.294692	0.250203	0.295212	0.291754	0.291078	0.290623	0.269634	0.273641	0.295406	0	0.82891	0.801587	0.692203	0.710223	0.66512	0.728922	0.669729	0.712183	0.652144	0.732283	0.726718	0.733227
LZ20-ISO7-342-X-T779	(((LH195//LAMA2002-58-3-B-B-B-B-B-B-B18)-B3-5-1-B)/Tx779)	2NII	Trial 4	9.11846	89.0728	71.2594	37.0184	70.82	70.1477	0.800775	1.9817	4.56099	4.87672	85.865	46.4363	49.453	52.4698	116.584	119.601	122.617	0.30273	0.297418	0.271881	0.284941	0.284974	0.301809	0.283749	0.296437	0.248003	0.295592	0.293036	0.291954	0.291777	0.268132	0.273386	0.295892	0	0.827115	0.798694	0.683764	0.708646	0.659815	0.728054	0.672422	0.715871	0.64539	0.734147	0.729032	0.735114
Com Check 20 - 1	DKC67-44 (2021)	INEW	Trial 5	8.08748	90.5517	73.7975	34.8275	67.9057	67.1591	1.82113	4.25002	4.90963	4.95362	85.9156	45.6523	49.6566	53.6608	112.811	116.816	120.82	0.299945	0.292861	0.283026	0.283212	0.281338	0.289864	0.279568	0.280055	0.229197	0.276479	0.299406	0.284834	0.280925	0.259914	0.285553	0.299956	0	0.818598	0.784974	0.727201	0.71277	0.652919	0.691395	0.663807	0.664178	0.571832	0.667588	0.732258	0.700248
Com Check 20 - 3	LG64C30 (2021)	INEW	Trial 5	7.93979	92.7009	76.8582	32.9363	66.4217	67.16	1.64509	4.38581	4.70924	4.87523	90.1852	45.9999	49.9719	53.944	113.16	117.132	121.104	0.300509	0.294264	0.284234	0.283222	0.280314	0.288743	0.279122	0.279677	0.23278	0.279242	0.302182	0.286964	0.283073	0.261678	0.289215	0.299924	0	0.815255	0.790617	0.731633	0.708901	0.645572	0.683658	0.660392	0.66496	0.584713	0.677781	0.742647	0.708374
Com Check 20 - 4	DKC69-99 (2021)	INEW	Trial 5	7.33066	90.8861	73.826	34.7929	68.2186	67.63	1.17433	4.40476	4.83865	4.85714	91.1431	46.3148	49.7412	53.1675	113.945	117.371	120.797	0.299741	0.294412	0.286319	0.282552	0.280336	0.28885	0.277481	0.27973	0.230413	0.278612	0.301771	0.286163	0.281854	0.262211	0.284247	0.298902	0	0.818595	0.791506	0.741624	0.711612	0.652287	0.689992	0.663338	0.66382	0.575653	0.674432	0.738609	0.700355
Com Check 20 - 5	BH8721VT2P (2021)	INEW	Trial 5	7.79431	87.4203	74.5541	32.0111	69.575	68.2602	1.81777	4.12217	4.85875	4.91085	83.6503	44.7356	48.7838	52.832	112.996	117.044	121.092	0.300154	0.291636	0.283012	0.28175	0.279515	0.28923	0.27948	0.279763	0.230146	0.276558	0.299836	0.28348	0.280003	0.259218	0.286783	0.297355	0	0.817035	0.778415	0.725595	0.704289	0.649219	0.690418	0.665592	0.664379	0.575386	0.66955	0.736639	0.694774
CS19-7ISO-357-X-779	(((LH195//LAMA2002-58-3-B-B-B-B-B-B-B18)-B3-6-2-1)/Tx779)	INEW	Trial 5	7.52225	84.6987	67.0871	34.577	73.6562	72.7687	0.231903	1.43256	3.57877	4.1356	56.9281	46.1049	49.3457	52.5864	118.874	122.114	125.355	0.300685	0.294289	0.285606	0.284814	0.283648	0.291422	0.281046	0.281279	0.232715	0.280744	0.302559	0.288051	0.286251	0.266431	0.284677	0.29557	0	0.826821	0.792133	0.739094	0.716991	0.662508	0.70018	0.673477	0.668365	0.587259	0.686175	0.747338	0.715418
CS19-7ISO-359-X-779	(((LH195//LAMA2002-58-3-B-B-B-B-B-B-B18)-B3-6-1-1)/Tx779)	INEW	Trial 5	7.46786	82.1414	65.7168	33.0605	73.517	71.8185	0.6967	1.85746	4.5927	5.00229	50.4757	44.8244	47.6954	50.5664	116.643	119.514	122.385	0.300768	0.29422	0.284233	0.28537	0.284041	0.292119	0.282112	0.283175	0.233032	0.279973	0.303195	0.288277	0.284289	0.265256	0.286189	0.29707	0	0.825447	0.790592	0.730254	0.719327	0.663599	0.70288	0.677743	0.679401	0.590613	0.682636	0.748135	0.713156
CS19-7ISO-499-X-779	((WF18 Red Stalker inbred)/Tx779)	INEW	Trial 5	6.81415	86.7055	68.3506	34.0503	73.1411	70.8401	0.805067	1.61194	3.03554	4.13896	54.3828	48.3723	52.4618	56.5514	119.212	123.302	127.392	0.301271	0.29487	0.285174	0.287589	0.282458	0.293077	0.282174	0.282189	0.235428	0.28158	0.303933	0.288932	0.289213	0.268391	0.292093	0.299963	0	0.829281	0.794109	0.735397	0.730777	0.66331	0.710261	0.684892	0.675808	0.603058	0.697916	0.756084	0.721337
CS20-CRBL-20-X-G724	(((Tx779/Tx780)-B6-04-1-1-B22)/GP724GTCBLL)	INEW	Trial 5	7.04663	93.5044	76.6259	39.0624	72.7828	69.8671	0.349911	2.24921	4.62625	4.94541	31.9639	46.7677	49.4658	52.1639	116.635	119.333	122.031	0.301003	0.293976	0.284451	0.285945	0.284785	0.293525	0.284553	0.285121	0.23408	0.280287	0.303912	0.289512	0.285815	0.265238	0.286433	0.2988	0	0.821415	0.786237	0.731246	0.721232	0.668392	0.707829	0.684745	0.684294	0.591142	0.685948	0.753438	0.721696
CS20-CRBL-23-X-R195	(((Tx777/Tx775)-B5-12-2-1-1-B17)/LH195RR)	INEW	Trial 5	7.87057	93.0625	73.9281	33.5462	68.9129	68.0056	1.03758	2.24604	4.61549	4.92293	70.8101	48.0923	51.2655	54.4387	116.098	119.271	122.444	0.299832	0.292765	0.282545	0.284916	0.283895	0.291428	0.282248	0.280713	0.232371	0.279375	0.301003	0.287902	0.285011	0.266145	0.291088	0.297719	0	0.815056	0.780048	0.722314	0.712321	0.66224	0.698142	0.674728	0.667891	0.586587	0.684066	0.743876	0.715677
CS20-CRBL-24-X-G724	(((Tx777/Tx775)-B5-15-1-1-B28)/GP724GTCBLL)	INEW	Trial 5	7.49406	97.2381	77.7639	35.1416	72.9793	68.803	0.723271	1.36601	3.10797	4.01721	45.8063	50.7469	54.7674	58.788	119.55	123.57	127.591	0.299841	0.292394	0.28553	0.283767	0.281681	0.289671	0.278898	0.280162	0.230185	0.278801	0.300741	0.286656	0.284733	0.264867	0.28255	0.291065	0	0.816699	0.781343	0.73626	0.713134	0.657348	0.691205	0.666812	0.662574	0.576425	0.678441	0.738014	0.70848
CS20-CRBL-24-X-G739	(((Tx777/Tx775)-B5-15-1-1-B28)/GP739GTCBLLBL)	INEW	Trial 5	7.53762	98.9214	79.3473	37.5468	71.8147	68.2842	0.559321	0.959475	2.64604	3.59825	54.4193	53.1279	57.5292	61.9306	121.412	125.813	130.215	0.299505	0.295116	0.284553	0.286244	0.283635	0.290606	0.280936	0.28119	0.232087	0.278115	0.301373	0.288071	0.286635	0.266935	0.286441	0.295051	0	0.815187	0.795508	0.734247	0.722723	0.665257	0.696759	0.671863	0.670042	0.582173	0.674879	0.742599	0.713971
CS20-CRBL-28-X-G739	(((Tx777/Tx775)-B5-12-2-1-B23)/GP739GTCBLLBL)	INEW	Trial 5	7.87949	100.77	81.1462	39.38	71.9495	69.6731	0.959783	2.08961	3.97024	4.6935	64.6814	47.3251	50.7853	54.2455	116.998	120.458	123.919	0.299755	0.292905	0.284904	0.286316	0.284387	0.292551	0.282383	0.283489	0.233865	0.280617	0.3031	0.288412	0.284924	0.265249	0.284489	0.296353	0	0.815255	0.782137	0.733022	0.72477	0.664597	0.701766	0.678526	0.677867	0.591102	0.684964	0.745512	0.716161
CS20-CRBL-28-X-R195	(((Tx777/Tx775)-B5-12-2-1-B23)/LH195RR)	INEW	Trial 5	7.04974	84.4309	62.689	31.3719	73.1427	72.3553	0.553378	1.81829	4.16462	4.92573	56.0133	44.7883	47.7149	50.6414	117.144	120.07	122.997	0.300318	0.292549	0.284351	0.285694	0.281931	0.289755	0.280382	0.280925	0.2292	0.276705	0.300799	0.28716	0.283998	0.264573	0.283402	0.295687	0	0.819001	0.780359	0.732258	0.7232	0.661381	0.696821	0.672101	0.671596	0.574985	0.675068	0.740336	0.712462
CS20-CRBL-39-X-R195	((((CML269/Tx110)/(CML 311/Tx110)-1-B-B-B-B/DTPWC8F31-1-1-2-2-BBBB-B)-B-B-3-1-B-1-B8-1-B18)/LH195RR)	INEW	Trial 5	7.33534	82.983	65.3894	31.382	73.841	72.5811	0.537745	1.87069	4.5231	4.82314	72.8025	44.3447	47.2111	50.0775	116.926	119.792	122.659	0.301154	0.29391	0.286825	0.285093	0.284272	0.291654	0.279851	0.280389	0.230645	0.279705	0.301613	0.288267	0.285724	0.265683	0.286641	0.298161	0	0.824317	0.790404	0.745404	0.721243	0.669673	0.702557	0.670808	0.667929	0.579651	0.682279	0.743924	0.713515
CS20-CRBL-44-X-R195	(((Tx777/Tx775)-B5-37-2-1-1-B12)/LH195RR)	INEW	Trial 5	7.6797	88.0445	69.7645	35.5461	69.654	68.587	0.958708	1.67448	3.88741	4.65895	53.8819	48.876	52.3522	55.8284	117.463	120.939	124.415	0.300403	0.293566	0.2826	0.28646	0.285113	0.292357	0.284091	0.284053	0.235493	0.281001	0.303037	0.290188	0.286922	0.268306	0.291442	0.300305	0	0.817761	0.78466	0.722134	0.72147	0.666878	0.706531	0.683017	0.684682	0.601719	0.692043	0.753063	0.724034
CS20-CRBL-45-X-R195	(((CML 108/NC334)/(Tx740/CML 348)/(Tzi 18/Ki3)/(NC334/Hi27)-4-2-1-1-1-B7)/LH195RR)	INEW	Trial 5	7.84692	91.4733	72.9318	33.1743	72.248	72.1974	0.63127	1.25959	2.94972	3.66393	33.134	48.307	52.6032	56.8995	120.504	124.801	129.097	0.29917	0.291868	0.282605	0.285483	0.282291	0.290404	0.281833	0.281378	0.232574	0.279588	0.301971	0.286734	0.285782	0.265777	0.284354	0.295093	0	0.81526	0.776018	0.722205	0.719308	0.656775	0.692709	0.673897	0.669052	0.587292	0.684034	0.74215	0.706623
CS20-CRBL-474G-X-47	((GP474GT-B12-B15-B23)/((LAMA2002-23-3-B/LAMA2002-58-4-B)-B-B-2-3-B-B-B-1-1//(LAMA2002-35-2-B-B-B-B/CG44)-1-3-B-1-1-B24)-B5-10-2-1-B9)	INEW	Trial 5	7.80745	88.6525	72.2299	34.0159	71.6833	71.1851	0.564079	1.35396	3.96029	4.72982	47.1287	46.6282	49.684	52.7398	117.813	120.869	123.925	0.300273	0.293708	0.284406	0.285795	0.281358	0.289473	0.281552	0.28001	0.231147	0.278573	0.301165	0.286592	0.28385	0.263545	0.284569	0.294664	0	0.821309	0.788552	0.732756	0.723928	0.653121	0.692987	0.674927	0.664171	0.581113	0.675283	0.737938	0.706161
CS20-CRBL-474G-X-48	((GP474GT-B12-B15-B23)/((LAMA2002-23-3-B/LAMA2002-58-4-B)-B-B-2-3-B-B-B-1-1//(LAMA2002-35-2-B-B-B-B/CG44)-1-3-B-1-1-B24)-B5-19-4-1-B15)	INEW	Trial 5	6.98972	88.9274	70.9297	34.6409	70.6004	69.4124	0.550195	1.82587	3.96594	4.51166	59.5411	48.2522	51.4436	54.6351	117.665	120.856	124.048	0.299497	0.292351	0.282376	0.284999	0.284876	0.290101	0.281874	0.281549	0.231071	0.278372	0.30213	0.285801	0.284218	0.263786	0.284248	0.29385	0.208671	0.817893	0.780052	0.722638	0.719368	0.667348	0.700719	0.679592	0.675762	0.582166	0.679509	0.74485	0.701873
CS20-CRBL-474G-X-49	((GP474GT-B12-B15-B23)/(((LAMA2002-23-3-B/LAMA2002-58-4-B)-B-B-2-3-B-B-B-1-B23-B5-B27/X/Tx772-B-B-B-B-B-B8-B29-B16)/((LAMA2002-22-1-B-B-B-B/LAMA2002-1-5-B-B-B-B)-2-1-B-1-1-1-BB/X/(LAMA2002-23-3-B/LAMA2002-58-4-B)-B-B-2-3-B-B-B-B12-B5-B24))-5-1-B4)	INEW	Trial 5	7.13738	88.9434	72.0633	35.2346	69.2852	68.1073	0.753494	2.11456	4.29883	4.85945	54.4024	48.6224	51.7028	54.7832	116.73	119.81	122.89	0.300139	0.293924	0.284168	0.288088	0.285144	0.291689	0.28346	0.282832	0.233796	0.279755	0.303458	0.289561	0.285489	0.265578	0.286832	0.29791	0	0.820244	0.789476	0.731207	0.732799	0.672982	0.704825	0.684906	0.683469	0.593315	0.687413	0.753404	0.724075
CS20-CRBL-474G-X-50	((GP474GT-B12-B15-B23)/((LAMA2002-23-3-B/LAMA2002-58-4-B)-B-B-2-3-B-B-B-1-B23-B5-B27/X/Argnetine Flinty Composite-C(1)-37-B-B-B2-1-B25)/((LAMA2002-23-3-B/LAMA2002-58-4-B)-B-B-2-3-B-B-B-1-B23-B5-B27/X/Tx772-B-B-B-B-B-B8-B29-B16)-2-1-B2)	INEW	Trial 5	7.55553	94.8504	75.3162	36.0275	70.5696	69.1196	1.20643	2.97734	4.75888	4.83178	84.6114	46.1327	49.5088	52.8848	115.252	118.628	122.004	0.300627	0.293758	0.285004	0.285942	0.281807	0.289903	0.279309	0.280987	0.232921	0.278408	0.301049	0.286076	0.280692	0.260941	0.283506	0.297473	0	0.824526	0.7908	0.738376	0.725727	0.659362	0.696987	0.667444	0.672504	0.585438	0.675537	0.73914	0.7046
CS20-CRBL-474G-X-51	((GP474GT-B12-B15-B23)/(LAMA2002-12-1-B/(CML 325/B104)-B-1-B-B-B-B)-B-B2-3-2-B-B-B-1-B--B2-B26-B13-1-B6-B15)	INEW	Trial 5	6.67884	89.1138	72.6084	36.0794	68.9595	67.3734	0.556344	2.67173	4.3933	4.91425	65.3575	48.985	51.9098	54.8347	116.358	119.283	122.208	0.299115	0.292891	0.285162	0.285102	0.284733	0.291516	0.280978	0.282537	0.232639	0.280055	0.302354	0.286976	0.282619	0.262378	0.282851	0.29539	0	0.81329	0.783102	0.734106	0.720806	0.669048	0.701413	0.67362	0.674061	0.585292	0.682771	0.742255	0.707199
CS20-CRBL-474G-X-52	((GP474GT-B12-B15-B23)/((LAMA2002-23-3-B/LAMA2002-58-4-B)-B-B-2-3-B-B-B-1-B23-B5-B27/X/Argnetine Flinty Composite-C(1)-37-B-B-B2-1-B25)/((LAMA2002-23-3-B/LAMA2002-58-4-B)-B-B-2-3-B-B-B-1-B23-B5-B27/X/Tx772-B-B-B-B-B-B8-B29-B16)-1-2-1-B1-B7)	INEW	Trial 5	6.83116	91.2032	74.0973	32.6533	67.5081	67.5866	1.83828	4.33432	4.93119	4.92165	85.1486	45.0851	49.1376	53.1901	112.672	116.724	120.777	0.300543	0.294081	0.282963	0.285686	0.282306	0.290099	0.28331	0.281944	0.233813	0.28018	0.302188	0.286698	0.283256	0.264603	0.285811	0.297829	0	0.820793	0.788576	0.724615	0.723268	0.661352	0.698406	0.682774	0.677172	0.590423	0.684611	0.747131	0.706927
CS20-CRBL-474G-X-54	((GP474GT-B12-B15-B23)/((LAMA2002-23-3-B/LAMA2002-58-4-B)-B-B-2-3-B-B-B-1-B23-B5-B27/X/Argnetine Flinty Composite-C(1)-37-B-B-B2-1-B25)/((LAMA2002-23-3-B/LAMA2002-58-4-B)-B-B-2-3-B-B-B-1-B23-B5-B27/X/Tx772-B-B-B-B-B-B8-B29-B16)-1-2-B2)	INEW	Trial 5	6.82784	90.4673	74.5792	36.5105	68.5383	67.6181	1.16028	2.34478	4.77156	4.88483	74.7151	48.1888	51.4369	54.685	115.807	119.055	122.303	0.300466	0.293078	0.284948	0.283171	0.281546	0.289397	0.279515	0.280478	0.230817	0.278185	0.301393	0.285818	0.282171	0.262883	0.284891	0.297788	0	0.822751	0.784096	0.733961	0.711775	0.655722	0.691923	0.669469	0.666408	0.578873	0.676729	0.741588	0.705629
CS20-CRBL-474G-X-55	((GP474GT-B12-B15-B23)/((LAMA2002-23-3-B/LAMA2002-58-4-B)-B-B-2-3-B-B-B-1-B23-B5-B27/X/Argnetine Flinty Composite-C(1)-37-B-B-B2-1-B25)/((LAMA2002-23-3-B/LAMA2002-58-4-B)-B-B-2-3-B-B-B-1-B23-B5-B27/X/Tx772-B-B-B-B-B-B8-B29-B16)-1-3-1)	INEW	Trial 5	6.42871	89.1484	75.0679	40.4937	68.6005	67.1402	0.916978	2.79118	4.47538	4.75598	68.57	48.8447	52.1023	55.3598	115.985	119.242	122.5	0.300583	0.293805	0.285636	0.28589	0.281561	0.289282	0.279263	0.279678	0.233178	0.278856	0.30037	0.285018	0.283383	0.263833	0.28845	0.297981	0.213263	0.821654	0.784834	0.73462	0.718769	0.661377	0.695834	0.669746	0.670134	0.589463	0.682733	0.741422	0.705842
CS20-CRBL-52-X-R195	((((LAMA2002-23-3-B/LAMA2002-58-4-B)-B-B-2-3-B-B-B-1-B23-B5-B27/X/Argnetine Flinty Composite-C(1)-37-B-B-B2-1-B25)/((LAMA2002-23-3-B/LAMA2002-58-4-B)-B-B-2-3-B-B-B-1-B23-B5-B27/X/Tx772-B-B-B-B-B-B8-B29-B16)-1-2-1-B1-B7)/LH195RR)	INEW	Trial 5	6.92849	92.7721	72.3535	32.5938	72.2036	70.7119	1.18926	3.49482	4.74898	4.97698	82.0244	44.0365	47.3586	50.6806	114.748	118.07	121.393	0.300178	0.293239	0.286929	0.287207	0.283292	0.289629	0.278721	0.279263	0.228999	0.276808	0.301232	0.286352	0.282891	0.263328	0.28538	0.296132	0.215175	0.817947	0.784242	0.743135	0.724511	0.665493	0.695042	0.665655	0.664805	0.571544	0.670492	0.739465	0.706205
CS20-CRBL-55-X-R195	((((LAMA2002-23-3-B/LAMA2002-58-4-B)-B-B-2-3-B-B-B-1-B23-B5-B27/X/Argnetine Flinty Composite-C(1)-37-B-B-B2-1-B25)/((LAMA2002-23-3-B/LAMA2002-58-4-B)-B-B-2-3-B-B-B-1-B23-B5-B27/X/Tx772-B-B-B-B-B-B8-B29-B16)-1-3-1)/LH195RR)	INEW	Trial 5	7.1728	86.9013	69.9041	31.7218	69.1748	68.1472	1.17218	1.98273	3.76393	4.47363	62.7022	49.1992	53.1259	57.0527	117.346	121.273	125.2	0.299609	0.292838	0.283641	0.283074	0.284011	0.291857	0.282493	0.282197	0.232556	0.280379	0.301331	0.287295	0.285268	0.265095	0.283302	0.295891	0	0.816298	0.782689	0.729856	0.709449	0.666903	0.701821	0.67801	0.675009	0.588492	0.686973	0.744482	0.713503
CS20-CRBL-57-X-R195	((((((TX772W/RedStalker-6)//TX772W)///TX772W)-B2////TX772W)-1-B4-B5-1-B11-B17)/LH195RR)	INEW	Trial 5	6.62638	87.0196	68.8114	30.48	70.7768	70.1421	1.91699	4.00833	4.88436	4.94897	76.6261	42.7405	46.8562	50.9719	112.883	116.998	121.114	0.299919	0.294205	0.284032	0.285448	0.283176	0.291988	0.284124	0.282098	0.234819	0.280071	0.303507	0.28972	0.28702	0.266822	0.286875	0.295218	0	0.820963	0.789012	0.730576	0.722995	0.663732	0.70608	0.691183	0.679969	0.598657	0.691076	0.755784	0.729248
CS20-CRBL-58-X-777	(((NC300 x Tx714-B/B104-1/CML343)-2-1-B-B-B-B-B-B-B-B-1-B25-B23-B22-B26-B13)/Tx777-B50)	INEW	Trial 5	8.3151	90.7416	72.3436	32.8832	71.5187	71.8234	0.346471	0.73357	2.88832	3.61583	43.3257	49.2639	53.1927	57.1215	121.087	125.016	128.945	0.299747	0.293263	0.283365	0.285617	0.285338	0.290738	0.282929	0.283201	0.234817	0.28127	0.302709	0.287256	0.284699	0.26397	0.28301	0.294536	0	0.816699	0.785408	0.726341	0.720269	0.66799	0.697775	0.67901	0.674718	0.592059	0.685525	0.744039	0.707889
CS20-CRBL-59-X-60A	((((B104-1 x Tx714-B/B110 x FR2128-B)-12-4-B-B-B-B/SCR82-B)-B-B-1-B-B-B2-1-1-B15-B17-B20-B24-1-B10-B14)/(LAMA2002-22-1-B-B-B-B/LAMA2002-1-5-B-B-B-B)-2-1-B-1-1-1-B19-B18-B3-B?-1-B18-B14)	INEW	Trial 5	7.35691	89.199	72.7869	37.2362	74.1841	71.5746	0.715427	1.99139	4.61133	4.92629	82.9411	44.9969	47.9175	50.8381	116.572	119.492	122.413	0.300162	0.293704	0.284636	0.286264	0.28293	0.291904	0.281262	0.2825	0.232211	0.279768	0.302506	0.289092	0.285427	0.265408	0.286274	0.298289	0	0.817865	0.782547	0.727833	0.719684	0.658022	0.698132	0.670289	0.670518	0.583488	0.684832	0.739729	0.716018
CS20-CRBL-59-X-P722	((((B104-1 x Tx714-B/B110 x FR2128-B)-12-4-B-B-B-B/SCR82-B)-B-B-1-B-B-B2-1-1-B15-B17-B20-B24-1-B10-B14)/GP722)	INEW	Trial 5	7.25617	91.6641	71.6678	35.006	68.3066	67.7919	2.11025	4.42072	4.87171	4.96783	84.869	44.1075	48.5469	52.9863	111.899	116.339	120.778	0.300661	0.294736	0.284844	0.283513	0.281857	0.290876	0.281181	0.280367	0.230734	0.277946	0.301781	0.285886	0.28208	0.263817	0.28617	0.300728	0	0.820819	0.791585	0.735768	0.716379	0.662163	0.702092	0.676544	0.67146	0.578239	0.676869	0.744969	0.705148
CS20-CRBL-60B-X-60A	((((B104-1 x Tx714-B/B110 x FR2128-B)-12-4-B-B-B-B/SCR82-B)-B-B-1-B-B-B2-1-1-B15-B17-B17-B6-1-B7-B10)/(LAMA2002-22-1-B-B-B-B/LAMA2002-1-5-B-B-B-B)-2-1-B-1-1-1-B19-B18-B3-B?-1-B18-B14)	INEW	Trial 5	6.92138	92.7101	76.3862	42.5768	71.3539	70.1167	0.570952	2.84668	4.81309	4.93299	79.546	45.8121	48.635	51.458	115.929	118.752	121.575	0.301638	0.294613	0.283185	0.285551	0.284039	0.29341	0.283594	0.284182	0.235382	0.281018	0.303202	0.289682	0.284319	0.265905	0.290556	0.298304	0	0.823645	0.788775	0.725054	0.716854	0.65914	0.705067	0.679812	0.680002	0.596701	0.687171	0.750094	0.721062
CS20-CRBL-62-X-R195	(((((LAMA2002-22-1-B-B-B-B/LAMA2002-1-5-B-B-B-B)-2-1-B-1-1-1-BB/X/(LAMA2002-23-3-B/LAMA2002-58-4-B)-B-B-2-3-B-B-B-1-B23-B5-B27-B15)/((LAMA2002-23-3-B/LAMA2002-58-4-B)-B-B-2-3-B-B-B-1-B23-B5-B27/X/(Tx741);LAMA2002-42-B-B-B-B-B3-1-B12-B11))-11-1-1-B13)/LH19	INEW	Trial 5	7.73524	85.9238	69.6418	34.5045	72.6039	71.5184	0.928418	2.82158	4.61062	4.9394	76.9547	44.2161	47.3407	50.4652	115.735	118.859	121.984	0.300206	0.292184	0.284866	0.287745	0.284965	0.29223	0.28219	0.282704	0.232008	0.279345	0.303122	0.288448	0.284164	0.263219	0.284895	0.298778	0	0.817832	0.777868	0.731911	0.727654	0.671308	0.704018	0.678346	0.676608	0.584691	0.68314	0.746801	0.714986
CS20-CRBL-64-X-R195	((((LAMA2002-23-3-B/LAMA2002-58-4-B)-B-B-2-3-B-B-B-1-B23-B5-B27/X/Argnetine Flinty Composite-C(1)-37-B-B-B2-1-B25)/((LAMA2002-23-3-B/LAMA2002-58-4-B)-B-B-2-3-B-B-B-1-B23-B5-B27/X/Tx772-B-B-B-B-B-B8-B29-B16)-3-3-2)/LH195RR)	INEW	Trial 5	7.89419	93.2596	75.5082	36.9724	74.2881	72.9251	0.800987	2.01329	4.5162	4.8584	53.5677	43.6813	46.7229	49.7644	116.606	119.648	122.69	0.299167	0.292223	0.284005	0.285755	0.281829	0.290496	0.28186	0.282096	0.234119	0.27977	0.302339	0.286967	0.282054	0.260416	0.284213	0.29193	0	0.81344	0.778002	0.726818	0.714864	0.64488	0.685505	0.668372	0.668336	0.588522	0.678287	0.735812	0.702707
CS20-CRBL-65-X-R195	((((LAMA2002-23-3-B/LAMA2002-58-4-B)-B-B-2-3-B-B-B-1-B23-B5-B27/X/Argnetine Flinty Composite-C(1)-37-B-B-B2-1-B25)/((LAMA2002-23-3-B/LAMA2002-58-4-B)-B-B-2-3-B-B-B-1-B23-B5-B27/X/Tx772-B-B-B-B-B-B8-B29-B16)-3-3-3)/LH195RR)	INEW	Trial 5	7.635	92.6483	75.1197	38.1202	74.4393	73.4682	0.964062	1.67655	4.32731	4.66205	74.8991	43.5882	46.9008	50.2134	117.056	120.369	123.682	0.299237	0.292305	0.284651	0.28558	0.284132	0.291477	0.28121	0.282642	0.233438	0.2796	0.302407	0.287017	0.283047	0.262301	0.284121	0.295874	0.215316	0.813625	0.778883	0.731172	0.719645	0.667133	0.70361	0.673643	0.676227	0.591016	0.684927	0.748255	0.710317
CS20-CRBL-66-X-R195	((((LAMA2002-23-3-B/LAMA2002-58-4-B)-B-B-2-3-B-B-B-1-B23-B5-B27/X/Argnetine Flinty Composite-C(1)-37-B-B-B2-1-B25)/((LAMA2002-23-3-B/LAMA2002-58-4-B)-B-B-2-3-B-B-B-1-B23-B5-B27/X/Tx772-B-B-B-B-B-B8-B29-B16)-1-3-2)/LH195RR)	INEW	Trial 5	6.73839	82.925	66.548	31.1571	71.6652	71.019	0.397535	1.80801	4.00526	4.74007	61.3267	46.505	49.4558	52.4066	117.524	120.475	123.426	0.300108	0.291637	0.283042	0.284722	0.283186	0.289859	0.282666	0.2805	0.230708	0.27873	0.302366	0.289235	0.284755	0.265397	0.284424	0.297495	0.21602	0.819099	0.77724	0.724896	0.717252	0.663345	0.697819	0.681265	0.669009	0.579823	0.6812	0.745257	0.716453
CS20-CRBL-67-X-R195	((((((TX772W/RedStalker-6)//TX772W)///TX772W)-B2////TX772W)-1-B4-B5-1-B14-B10-B11)/LH195RR)	INEW	Trial 5	6.69339	87.5132	68.8581	30.9546	69.3204	69.6155	1.89297	4.04492	4.56703	4.88846	80.8522	43.4607	47.7913	52.1218	113.076	117.407	121.737	0.300429	0.294446	0.287176	0.286211	0.283681	0.291266	0.282679	0.283383	0.23558	0.281959	0.303932	0.290734	0.287453	0.268029	0.284579	0.296241	0	0.823296	0.793586	0.74573	0.725878	0.665076	0.703229	0.682373	0.682734	0.601025	0.696493	0.761634	0.734893
CS20-CRBL-777-X-58	((Tx777-B50)/(NC300 x Tx714-B/B104-1/CML343)-2-1-B-B-B-B-B-B-B-B-1-B25-B23-B22-B26-1-B16)	INEW	Trial 5	7.55486	90.0854	71.366	33.0471	71.811	71.2367	0.380564	1.43673	2.64759	3.81218	60.8508	49.2507	53.2663	57.2819	120.487	124.503	128.519	0.300457	0.29356	0.282113	0.284475	0.281515	0.2911	0.279446	0.27859	0.232963	0.278034	0.30054	0.284902	0.283719	0.263311	0.285423	0.293069	0	0.81694	0.784877	0.720992	0.71418	0.655396	0.696097	0.664968	0.656998	0.58578	0.673032	0.73364	0.696408
CS20-CRBL-777-X-P722	((Tx777-B50)/GP722)	INEW	Trial 5	7.05727	92.0852	71.3456	32.8071	70.0131	68.14	2.06667	4.42008	4.9611	4.92561	92.5245	43.8434	48.203	52.5626	111.983	116.343	120.703	0.300052	0.293277	0.285496	0.286343	0.284497	0.289926	0.279457	0.281329	0.230628	0.278694	0.300707	0.286844	0.276621	0.259151	0.281747	0.298184	0	0.818945	0.786104	0.736643	0.72321	0.6625	0.69066	0.663096	0.664971	0.577457	0.674064	0.730983	0.705341
CS20-CRBL-777-X-S737	((Tx777-B50)/GP737)	INEW	Trial 5	7.2583	96.4014	77.8235	39.261	75.117	73.0706	1.85046	3.57671	4.99407	4.93883	96.3635	40.3793	44.3079	48.2365	113.45	117.379	121.307	0.299643	0.291993	0.285419	0.286914	0.285488	0.291481	0.280623	0.282373	0.230691	0.278647	0.301215	0.28743	0.279473	0.259642	0.28051	0.29366	0	0.815254	0.779316	0.735162	0.721953	0.667135	0.694949	0.667478	0.66802	0.577597	0.672668	0.732057	0.706902
CS20-CRBL-G724-X-23	((GP724GTCBLL)/(Tx777/Tx775)-B5-12-2-1-1-B17)	INEW	Trial 5	7.70105	91.5838	73.4142	32.9201	69.5473	67.5773	0.758266	2.02158	4.62462	4.63716	65.2735	49.1405	52.2282	55.3158	116.718	119.806	122.893	0.300863	0.293662	0.283706	0.286847	0.284196	0.291933	0.283106	0.283574	0.233986	0.280935	0.303535	0.287432	0.285812	0.265359	0.285546	0.296168	0	0.82308	0.785681	0.728525	0.72572	0.6654	0.703454	0.681833	0.682979	0.592134	0.68868	0.75227	0.710069
CS20-CRBL-G724-X-50	((GP724GTCBLL)/((LAMA2002-23-3-B/LAMA2002-58-4-B)-B-B-2-3-B-B-B-1-B23-B5-B27/X/Argnetine Flinty Composite-C(1)-37-B-B-B2-1-B25)/((LAMA2002-23-3-B/LAMA2002-58-4-B)-B-B-2-3-B-B-B-1-B23-B5-B27/X/Tx772-B-B-B-B-B-B8-B29-B16)-2-1-B2)	INEW	Trial 5	7.22586	92.5854	73.7339	37.2063	70.4446	67.4674	1.2558	2.9949	4.69688	4.95667	81.9068	47.6787	51.048	54.4173	115.146	118.515	121.885	0.301636	0.294917	0.284957	0.286912	0.282522	0.29169	0.28266	0.283481	0.235576	0.280968	0.302639	0.288772	0.285674	0.264889	0.289488	0.300061	0	0.829928	0.794913	0.736512	0.732055	0.667895	0.708453	0.688978	0.688035	0.600583	0.694144	0.752091	0.721433
CS20-CRBL-G724-X-51	((GP724GTCBLL)/(LAMA2002-12-1-B/(CML 325/B104)-B-1-B-B-B-B)-B-B2-3-2-B-B-B-1-B--B2-B26-B13-1-B6-B15)	INEW	Trial 5	7.1847	89.1565	72.8388	33.7384	70.339	67.9348	0.571795	2.07381	4.33864	4.65728	51.0077	49.087	52.1194	55.1519	117.022	120.054	123.087	0.299965	0.293801	0.284537	0.287315	0.284528	0.292446	0.283471	0.282193	0.234051	0.280858	0.303588	0.288815	0.286716	0.265703	0.28761	0.298249	0	0.819288	0.786769	0.73148	0.725765	0.664062	0.701235	0.680333	0.669546	0.592105	0.688976	0.748953	0.716011
CS20-CRBL-G724-X-55	((GP724GTCBLL)/((LAMA2002-23-3-B/LAMA2002-58-4-B)-B-B-2-3-B-B-B-1-B23-B5-B27/X/Argnetine Flinty Composite-C(1)-37-B-B-B2-1-B25)/((LAMA2002-23-3-B/LAMA2002-58-4-B)-B-B-2-3-B-B-B-1-B23-B5-B27/X/Tx772-B-B-B-B-B-B8-B29-B16)-1-3-1)	INEW	Trial 5	7.00781	85.6936	69.1648	33.1043	72.3653	68.5833	0.254145	1.91467	4.02163	4.96451	59.9443	48.7506	51.5145	54.2784	117.334	120.098	122.862	0.300472	0.293605	0.286581	0.284873	0.286423	0.291268	0.279365	0.28176	0.2334	0.279149	0.301055	0.288845	0.28207	0.262272	0.282917	0.29849	0	0.826189	0.789069	0.74215	0.722618	0.684864	0.707412	0.67369	0.675372	0.588231	0.681606	0.743933	0.716879
CS20-CRBL-G724-X-57	((GP724GTCBLL)/((((TX772W/RedStalker-6)//TX772W)///TX772W)-B2////TX772W)-1-B4-B5-1-B11-B17)	INEW	Trial 5	7.07861	95.5927	71.5001	35.3945	68.6582	67.6339	1.67162	4.33165	4.83789	4.94533	79.7793	45.4477	49.3229	53.1982	113.082	116.957	120.832	0.302337	0.293973	0.283416	0.285424	0.281117	0.290942	0.280776	0.281602	0.233736	0.279973	0.30321	0.289132	0.285883	0.265532	0.293281	0.300213	0	0.832984	0.789141	0.728916	0.721217	0.653793	0.699982	0.6757	0.676122	0.592814	0.688519	0.755357	0.728244
CS20-CRBL-G739-X-47	((GP739GTCBLLBL)/((LAMA2002-23-3-B/LAMA2002-58-4-B)-B-B-2-3-B-B-B-1-1//(LAMA2002-35-2-B-B-B-B/CG44)-1-3-B-1-1-B24)-B5-10-2-1-B9)	INEW	Trial 5	6.81394	91.1088	72.5743	31.031	72.2225	71.1566	0.622192	1.42702	4.02878	4.53193	58.0531	46.7007	49.8868	53.0729	117.857	121.043	124.229	0.300708	0.293155	0.287009	0.28682	0.287545	0.291162	0.280925	0.281995	0.230518	0.278742	0.302354	0.287209	0.283381	0.264625	0.284259	0.296494	0	0.825466	0.785183	0.745963	0.730217	0.696945	0.708927	0.67962	0.680663	0.577772	0.682133	0.751496	0.710239
CS20-CRBL-G739-X-49	((GP739GTCBLLBL)/(((LAMA2002-23-3-B/LAMA2002-58-4-B)-B-B-2-3-B-B-B-1-B23-B5-B27/X/Tx772-B-B-B-B-B-B8-B29-B16)/((LAMA2002-22-1-B-B-B-B/LAMA2002-1-5-B-B-B-B)-2-1-B-1-1-1-BB/X/(LAMA2002-23-3-B/LAMA2002-58-4-B)-B-B-2-3-B-B-B-B12-B5-B24))-5-1-B4)	INEW	Trial 5	7.41039	89.6858	70.9192	32.3839	70.8668	68.7468	0.369716	1.602	3.87958	4.46763	49.8378	49.3003	52.3865	55.4728	118.047	121.133	124.22	0.300344	0.294031	0.285272	0.285254	0.284525	0.291526	0.280944	0.282001	0.233713	0.279928	0.301797	0.286741	0.285697	0.265574	0.28126	0.297275	0	0.823068	0.790666	0.737452	0.724685	0.672997	0.707914	0.68169	0.678055	0.592195	0.684528	0.745583	0.708308
CS20-CRBL-G739-X-50	((GP739GTCBLLBL)/((LAMA2002-23-3-B/LAMA2002-58-4-B)-B-B-2-3-B-B-B-1-B23-B5-B27/X/Argnetine Flinty Composite-C(1)-37-B-B-B2-1-B25)/((LAMA2002-23-3-B/LAMA2002-58-4-B)-B-B-2-3-B-B-B-1-B23-B5-B27/X/Tx772-B-B-B-B-B-B8-B29-B16)-2-1-B2)	INEW	Trial 5	6.78109	92.4342	76.6471	34.0113	69.9839	68.3381	1.8321	4.17216	4.8626	4.85274	86.078	44.5781	48.7009	52.8236	112.916	117.039	121.162	0.300524	0.293734	0.283042	0.28673	0.284212	0.292489	0.28326	0.282221	0.23434	0.281234	0.30458	0.287068	0.283852	0.265128	0.286199	0.298039	0	0.822264	0.789743	0.726725	0.72852	0.669196	0.710805	0.684807	0.679065	0.593816	0.689141	0.758157	0.712082
CS20-CRBL-G739-X-51	((GP739GTCBLLBL)/(LAMA2002-12-1-B/(CML 325/B104)-B-1-B-B-B-B)-B-B2-3-2-B-B-B-1-B--B2-B26-B13-1-B6-B15)	INEW	Trial 5	7.13367	90.6349	73.5178	35.5916	70.1039	68.4065	0.706206	1.55199	3.53814	4.07585	61.0229	50.3439	54.1044	57.8649	118.75	122.511	126.271	0.300638	0.294345	0.28483	0.286539	0.286159	0.292172	0.283838	0.283237	0.233314	0.279395	0.30288	0.288622	0.285955	0.266485	0.285519	0.296609	0	0.825696	0.793161	0.736101	0.728308	0.673443	0.707403	0.685599	0.682562	0.589961	0.680664	0.748272	0.715844
CS20-CRBL-G739-X-55	((GP739GTCBLLBL)/((LAMA2002-23-3-B/LAMA2002-58-4-B)-B-B-2-3-B-B-B-1-B23-B5-B27/X/Argnetine Flinty Composite-C(1)-37-B-B-B2-1-B25)/((LAMA2002-23-3-B/LAMA2002-58-4-B)-B-B-2-3-B-B-B-1-B23-B5-B27/X/Tx772-B-B-B-B-B-B8-B29-B16)-1-3-1)	INEW	Trial 5	7.35858	87.7139	69.0989	33.8283	69.8992	67.189	1.01333	2.58582	4.22079	4.49069	76.4976	49.2821	52.8729	56.4637	116.471	120.062	123.653	0.300071	0.294693	0.285027	0.286274	0.284119	0.291924	0.284038	0.283359	0.235196	0.2815	0.30314	0.288397	0.285413	0.265138	0.286832	0.298824	0	0.82073	0.794759	0.736664	0.729799	0.675067	0.709558	0.691951	0.686286	0.598334	0.695841	0.755245	0.717562
CS20-CRBL-L195-X-57	((LH195 exPVP)/((((TX772W/RedStalker-6)//TX772W)///TX772W)-B2////TX772W)-1-B4-B5-1-B11-B17)	INEW	Trial 5	6.5757	87.2188	67.9304	32.5106	70.9143	71.9906	1.91654	4.19476	4.85207	4.93779	83.8403	40.6946	44.8624	49.0303	112.685	116.853	121.021	0.300579	0.294337	0.286124	0.28625	0.285918	0.292443	0.284805	0.286411	0.236085	0.28251	0.305302	0.291816	0.288112	0.268875	0.287479	0.298036	0	0.824723	0.790997	0.739442	0.725063	0.675249	0.709062	0.691342	0.699531	0.60557	0.70195	0.769521	0.744521
CS20-CRBL-L195-X-62	((LH195 exPVP)/(((LAMA2002-22-1-B-B-B-B/LAMA2002-1-5-B-B-B-B)-2-1-B-1-1-1-BB/X/(LAMA2002-23-3-B/LAMA2002-58-4-B)-B-B-2-3-B-B-B-1-B23-B5-B27-B15)/((LAMA2002-23-3-B/LAMA2002-58-4-B)-B-B-2-3-B-B-B-1-B23-B5-B27/X/(Tx741);LAMA2002-42-B-B-B-B-B3-1-B12-B11))-11-	INEW	Trial 5	7.49955	86.4827	68.4487	34.4624	70.106	70.0556	1.0158	2.24743	4.74276	4.89608	75.6221	45.9888	49.1177	52.2466	116.044	119.173	122.302	0.299664	0.29307	0.286078	0.286571	0.28406	0.292366	0.282405	0.285026	0.234394	0.280285	0.302446	0.288348	0.284233	0.263548	0.283661	0.295934	0	0.814003	0.781599	0.735103	0.721548	0.665571	0.7019	0.676867	0.684806	0.594064	0.686021	0.744878	0.712997
CS20-CRBL-R195-X-47	((LH195RR)/((LAMA2002-23-3-B/LAMA2002-58-4-B)-B-B-2-3-B-B-B-1-1//(LAMA2002-35-2-B-B-B-B/CG44)-1-3-B-1-1-B24)-B5-10-2-1-B9)	INEW	Trial 5	7.77314	88.2474	70.8072	35.213	72.1493	72.0842	0.535452	1.35175	3.82048	4.48062	64.2489	46.119	49.3277	52.5363	118.203	121.412	124.621	0.300041	0.292588	0.284277	0.286072	0.281876	0.289984	0.280746	0.282057	0.232063	0.279835	0.303328	0.287434	0.284207	0.264371	0.28334	0.296115	0	0.817725	0.780532	0.731477	0.72007	0.65391	0.692822	0.668786	0.672425	0.583645	0.681564	0.749305	0.711574
CS20-CRBL-R195-X-48	((LH195RR)/((LAMA2002-23-3-B/LAMA2002-58-4-B)-B-B-2-3-B-B-B-1-1//(LAMA2002-35-2-B-B-B-B/CG44)-1-3-B-1-1-B24)-B5-19-4-1-B15)	INEW	Trial 5	7.79662	85.9079	68.918	33.499	72.4479	69.8514	0.730802	1.77665	3.20038	3.83764	57.186	49.4714	53.6641	57.8569	119.323	123.516	127.708	0.299471	0.291465	0.283805	0.285401	0.284156	0.291593	0.281963	0.283082	0.232273	0.279126	0.302409	0.288045	0.283208	0.262994	0.2805	0.294647	0	0.816135	0.778628	0.73104	0.719196	0.665953	0.702084	0.674446	0.678575	0.584332	0.680033	0.744131	0.712184
CS20-CRBL-R195-X-49	((LH195RR)/(((LAMA2002-23-3-B/LAMA2002-58-4-B)-B-B-2-3-B-B-B-1-B23-B5-B27/X/Tx772-B-B-B-B-B-B8-B29-B16)/((LAMA2002-22-1-B-B-B-B/LAMA2002-1-5-B-B-B-B)-2-1-B-1-1-1-BB/X/(LAMA2002-23-3-B/LAMA2002-58-4-B)-B-B-2-3-B-B-B-B12-B5-B24))-5-1-B4)	INEW	Trial 5	7.34349	90.4665	74.1141	34.7341	73.8736	73.3814	0.988502	2.52913	4.53609	4.84456	76.3759	42.6444	45.8695	49.0947	116.026	119.251	122.476	0.300718	0.293543	0.286029	0.28541	0.285156	0.29269	0.282526	0.282383	0.233816	0.280787	0.302459	0.287889	0.286386	0.265215	0.282499	0.297886	0	0.822079	0.786259	0.739242	0.724085	0.673341	0.709567	0.684004	0.677665	0.592382	0.691362	0.749063	0.713711
CS20-CRBL-R195-X-50	((LH195RR)/((LAMA2002-23-3-B/LAMA2002-58-4-B)-B-B-2-3-B-B-B-1-B23-B5-B27/X/Argnetine Flinty Composite-C(1)-37-B-B-B2-1-B25)/((LAMA2002-23-3-B/LAMA2002-58-4-B)-B-B-2-3-B-B-B-1-B23-B5-B27/X/Tx772-B-B-B-B-B-B8-B29-B16)-2-1-B2)	INEW	Trial 5	6.76103	91.8363	75.3811	35.4357	72.2329	69.9003	1.15359	4.18222	4.83831	4.86973	92.5382	44.2774	47.6577	51.0379	114.178	117.558	120.938	0.300045	0.293026	0.284398	0.286695	0.284579	0.292064	0.284773	0.28232	0.23565	0.280747	0.304166	0.289289	0.284254	0.264352	0.286879	0.300147	0.219811	0.819409	0.784916	0.733657	0.728067	0.672421	0.708313	0.688582	0.678754	0.599221	0.690367	0.75552	0.721067
CS20-CRBL-R195-X-51	((LH195RR)/(LAMA2002-12-1-B/(CML 325/B104)-B-1-B-B-B-B)-B-B2-3-2-B-B-B-1-B--B2-B26-B13-1-B6-B15)	INEW	Trial 5	6.80965	83.5982	70.3447	33.1452	74.143	70.3208	1.00133	2.62823	4.50162	4.9155	54.8024	45.5876	48.8037	52.0198	115.908	119.125	122.341	0.298302	0.292101	0.285161	0.286291	0.283552	0.290297	0.281624	0.281671	0.231305	0.279776	0.301736	0.287445	0.282639	0.264815	0.285023	0.29824	0	0.808972	0.778951	0.732986	0.723272	0.666095	0.700409	0.680902	0.675745	0.584117	0.689247	0.747183	0.715087
CS20-CRBL-R195-X-52	((LH195RR)/((LAMA2002-23-3-B/LAMA2002-58-4-B)-B-B-2-3-B-B-B-1-B23-B5-B27/X/Argnetine Flinty Composite-C(1)-37-B-B-B2-1-B25)/((LAMA2002-23-3-B/LAMA2002-58-4-B)-B-B-2-3-B-B-B-1-B23-B5-B27/X/Tx772-B-B-B-B-B-B8-B29-B16)-1-2-1-B1-B7)	INEW	Trial 5	7.40725	96.7834	78.5355	36.8542	70.4178	68.2939	0.96423	3.36524	4.81696	4.90595	85.6349	46.8432	49.9866	53.1301	115.137	118.281	121.424	0.299725	0.293401	0.285041	0.286814	0.283808	0.291386	0.282397	0.281097	0.234424	0.281006	0.302617	0.286992	0.283411	0.262849	0.286476	0.296133	0.212641	0.814701	0.784906	0.733643	0.725487	0.662707	0.70058	0.678107	0.671565	0.593897	0.689004	0.745445	0.709686
CS20-CRBL-R195-X-54	((LH195RR)/((LAMA2002-23-3-B/LAMA2002-58-4-B)-B-B-2-3-B-B-B-1-B23-B5-B27/X/Argnetine Flinty Composite-C(1)-37-B-B-B2-1-B25)/((LAMA2002-23-3-B/LAMA2002-58-4-B)-B-B-2-3-B-B-B-1-B23-B5-B27/X/Tx772-B-B-B-B-B-B8-B29-B16)-1-2-B2)	INEW	Trial 5	7.68816	87.3623	70.1676	34.2998	73.0411	74.4627	0.979106	2.40467	4.50638	4.90738	78.7139	41.6526	44.8362	48.0199	116.115	119.299	122.483	0.300005	0.294003	0.285059	0.28576	0.283757	0.291309	0.282518	0.281785	0.232564	0.279339	0.300492	0.286914	0.28389	0.26324	0.283069	0.295165	0	0.818165	0.788838	0.734527	0.721554	0.664215	0.702288	0.679274	0.674544	0.588765	0.686153	0.744619	0.713149
CS20-CRBL-R195-X-55	((LH195RR)/((LAMA2002-23-3-B/LAMA2002-58-4-B)-B-B-2-3-B-B-B-1-B23-B5-B27/X/Argnetine Flinty Composite-C(1)-37-B-B-B2-1-B25)/((LAMA2002-23-3-B/LAMA2002-58-4-B)-B-B-2-3-B-B-B-1-B23-B5-B27/X/Tx772-B-B-B-B-B-B8-B29-B16)-1-3-1)	INEW	Trial 5	7.17638	88.9698	71.7929	35.0595	71.6844	69.5115	0.599168	1.81009	4.0029	4.30588	71.0148	48.3072	51.6418	54.9763	117.819	121.153	124.488	0.300238	0.293121	0.285777	0.286238	0.284875	0.291092	0.281549	0.282412	0.23301	0.28022	0.301651	0.286565	0.284082	0.264287	0.285762	0.295486	0	0.819836	0.782814	0.736873	0.721467	0.666867	0.69756	0.673453	0.673162	0.590462	0.684721	0.744663	0.708502
CS20-CRBL-R195-X-57	((LH195RR)/((((TX772W/RedStalker-6)//TX772W)///TX772W)-B2////TX772W)-1-B4-B5-1-B11-B17)	INEW	Trial 5	7.08453	84.6299	66.0829	32.216	73.2546	70.6975	1.02522	2.22073	4.52838	4.87652	48.7532	45.5293	48.745	51.9608	116.227	119.443	122.658	0.298679	0.292514	0.284515	0.286646	0.284933	0.290982	0.283477	0.281243	0.232378	0.279006	0.303042	0.287529	0.28558	0.266035	0.285506	0.296819	0	0.813585	0.78004	0.727772	0.724977	0.665447	0.699774	0.683727	0.670013	0.587958	0.682904	0.747141	0.711223
CS20-CRBL-T779-X-23	((Tx779)/(Tx777/Tx775)-B5-12-2-1-1-B17)	INEW	Trial 5	7.46544	87.2656	68.0456	32.5863	73.4104	71.8988	0.72389	1.63233	4.16877	4.9084	53.2672	45.2818	48.3218	51.3619	117.181	120.221	123.261	0.300365	0.292694	0.285566	0.285798	0.282821	0.290565	0.280132	0.280068	0.230308	0.27895	0.300102	0.28627	0.285674	0.265264	0.286655	0.296889	0	0.822232	0.78323	0.736799	0.724146	0.660917	0.699618	0.674053	0.666957	0.578885	0.680377	0.738319	0.707282
CS20-CRBL-T779-X-34	((Tx779)/(Tx777/Tx775)-B5-39-1-2-B14)	INEW	Trial 5	6.74031	80.7588	63.1458	32.7893	75.5047	72.8417	0.5621	1.41845	3.68414	4.05794	63.165	45.9265	49.4714	53.0162	118.768	122.313	125.858	0.300349	0.293625	0.284677	0.285021	0.282136	0.289327	0.279429	0.278546	0.229464	0.277195	0.299474	0.285453	0.283142	0.263838	0.284857	0.29598	0	0.821464	0.786499	0.732373	0.715738	0.65927	0.694504	0.667092	0.662577	0.576093	0.674455	0.738821	0.702952
CS20-ISO7-161-B82	(GT1307-B14-B82)/Tx779	INEW	Trial 5	6.92937	88.9432	70.8905	36.2221	69.6735	69.5086	0.971479	2.33317	4.11127	4.44484	42.6016	47.3668	50.9684	54.5701	116.875	120.477	124.079	0.299688	0.293368	0.284098	0.286519	0.28578	0.29343	0.283828	0.284544	0.232542	0.279802	0.302537	0.287804	0.285971	0.266981	0.286448	0.297463	0	0.815513	0.782928	0.727425	0.719893	0.66711	0.702503	0.678694	0.677046	0.586016	0.685851	0.743055	0.712187
CS20-ISO7-175-B26	(Argnetine Flinty Composite-C(1)-37-B-B-B2-1-B25-B2-B?-1-B-B9-B26)/Tx779	INEW	Trial 5	7.176	76.1532	59.6188	30.8131	72.3072	70.1912	1.42849	3.70079	4.56982	4.93195	80.6519	44.144	47.8152	51.4865	114.335	118.006	121.678	0.299862	0.293211	0.28539	0.287223	0.286888	0.292958	0.281875	0.282701	0.234342	0.281816	0.304358	0.287657	0.284252	0.265333	0.285493	0.297891	0	0.819959	0.783702	0.734163	0.730325	0.678181	0.711397	0.680579	0.677332	0.595142	0.692238	0.754335	0.71096
CS20-ISO7-452-B16	((((Tx781 /Tx784))/(Tx781 /Tx789))-1-B16)/Tx779	INEW	Trial 5	6.78391	84.8483	67.9131	37.255	74.8385	71.6507	0.182353	0.82305	1.65997	2.7836	19.5449	54.0951	59.5878	65.0806	125.746	131.238	136.731	0.300558	0.293517	0.28415	0.284777	0.281906	0.290053	0.277765	0.277944	0.230914	0.275872	0.299654	0.284613	0.283021	0.264395	0.286931	0.295721	0	0.822365	0.78755	0.732777	0.718521	0.662568	0.698661	0.663979	0.661025	0.579224	0.667366	0.736684	0.700245
CS20-ISO7-453-B14	((((Tx781 /Tx784))/(Tx792 /Tx781))-1-B14)/Tx779	INEW	Trial 5	7.46014	86.3026	67.6493	34.4074	73.3382	71.896	0.609252	1.29197	3.08297	4.71383	26.6965	46.8085	50.2047	53.6009	118.704	122.101	125.497	0.301458	0.29518	0.282766	0.285504	0.283506	0.291428	0.282005	0.280298	0.232614	0.279151	0.301029	0.287267	0.285327	0.266577	0.291015	0.297373	0	0.824496	0.792718	0.724467	0.718165	0.660905	0.698634	0.674412	0.665178	0.587074	0.679911	0.739804	0.71044
CS20-ISO7-455-B16	((((Tx781 /Tx789))/(Tx781 /Tx790))-1-B16)/Tx779	INEW	Trial 5	7.25617	89.6431	70.8701	36.5586	73.7724	72.921	0.539878	1.68288	3.30522	4.2581	33.8635	45.8056	49.3769	52.9483	118.727	122.298	125.869	0.300174	0.292893	0.283319	0.284177	0.283065	0.289826	0.281023	0.280549	0.233582	0.280295	0.301493	0.285916	0.285576	0.264746	0.286236	0.296613	0	0.818771	0.780052	0.724831	0.712277	0.658899	0.691243	0.670384	0.665167	0.591555	0.686629	0.741684	0.704331
CS20-ISO7-457-B10	((((Tx781 /Tx789))/(Tx781 /Tx790))-B17-B10)/Tx779	INEW	Trial 5	7.20212	86.7292	69.367	35.0485	74.532	72.5403	0.0767249	1.34446	2.32302	3.39301	31.31	49.2623	53.4184	57.5745	121.803	125.959	130.115	0.299701	0.292113	0.284257	0.286433	0.285163	0.291444	0.280374	0.282067	0.232019	0.278103	0.302291	0.288677	0.281783	0.263129	0.281611	0.294198	0	0.820058	0.781256	0.73034	0.721497	0.666181	0.697919	0.668114	0.669629	0.58372	0.673274	0.739657	0.713563
CS20-ISO7-458-B24	((Tx781 /Tx790)-B2-1-B24)/Tx779	INEW	Trial 5	6.96761	80.335	65.5816	35.0488	74.9198	72.5726	0.0464716	1.70571	3.59496	4.74363	51.2871	45.5261	48.3517	51.1773	118.099	120.924	123.75	0.300148	0.294706	0.28661	0.285431	0.284256	0.291055	0.278804	0.280297	0.230877	0.27798	0.30135	0.289675	0.284278	0.265038	0.284196	0.296593	0	0.823392	0.792906	0.74059	0.720578	0.672496	0.704101	0.668688	0.667006	0.581745	0.67784	0.743143	0.72097
CS20-ISO7-460-B15	((((Tx781 /Tx790))/(Tx781 /Tx784))-1-B15)/Tx779	INEW	Trial 5	7.43715	85.3361	69.0931	37.8797	74.5312	72.2509	0.715901	2.41066	2.46889	3.43417	22.2121	48.4212	53.7027	58.9843	120.672	125.954	131.235	0.30127	0.292959	0.284285	0.286944	0.283614	0.290717	0.280744	0.28235	0.231621	0.279029	0.302054	0.288726	0.285222	0.266651	0.286328	0.295129	0	0.824452	0.784483	0.732236	0.727277	0.663656	0.696431	0.670636	0.671344	0.581213	0.680351	0.741195	0.713572
CS20-ISO7-461-B12	((Tx781 /Tx793)-B4-1-B12)/Tx779	INEW	Trial 5	7.29557	84.2675	67.0265	32.1843	73.0295	69.0747	0.485672	1.05634	2.06061	2.78761	36.6281	55.9308	61.8173	67.7038	125.005	130.892	136.778	0.301336	0.293754	0.281892	0.284093	0.278485	0.288817	0.279204	0.279631	0.230489	0.276016	0.301829	0.286282	0.282788	0.262235	0.284773	0.296579	0	0.826214	0.791303	0.724672	0.71675	0.649112	0.691891	0.666455	0.668845	0.578216	0.667763	0.744001	0.705779
CS20-ISO7-462-B16	((Tx781 /Tx793)-B4-2-B16)/Tx779	INEW	Trial 5	7.16152	87.9042	69.5327	34.8284	74.5338	71.1919	0.744847	1.2463	3.41181	4.12096	51.4262	47.9077	51.7035	55.4992	119.1	122.895	126.691	0.300866	0.293234	0.283791	0.284602	0.284728	0.293072	0.283744	0.283025	0.232237	0.279152	0.302053	0.286648	0.285868	0.265138	0.282692	0.294817	0	0.822191	0.784702	0.729632	0.717967	0.673534	0.709811	0.686613	0.68052	0.586847	0.68393	0.744799	0.707949
CS20-ISO7-463-B7	((Tx781 /Tx790)-B2-2-B7)/Tx779	INEW	Trial 5	7.56524	94.5137	77.323	40.6897	74.0843	72.0896	0.145788	0.782407	1.53864	2.13808	12.3862	57.2435	64.0497	70.856	129.333	136.139	142.946	0.301068	0.293672	0.283691	0.285407	0.284834	0.29102	0.280312	0.282253	0.231643	0.278163	0.301609	0.287406	0.287056	0.269162	0.287799	0.297025	0	0.820518	0.786521	0.727618	0.718546	0.666459	0.697406	0.667294	0.668159	0.582194	0.679211	0.742661	0.71056
CS20-ISO7-470-B22	((Tx772/Mp313E)//(Tx740/Mp715)-#-#-(DELAWARE)033#-2-1-1-2-1-B1-1-B22)/Tx779	INEW	Trial 5	6.86408	83.5215	66.8103	35.4302	73.7287	72.1183	0.988687	1.52233	3.36869	4.36234	40.7342	46.3645	50.3072	54.2499	118.483	122.425	126.368	0.300334	0.29368	0.285404	0.285556	0.282139	0.291231	0.281117	0.281049	0.233272	0.280744	0.301878	0.286633	0.283955	0.263988	0.285646	0.297125	0	0.824737	0.787523	0.738788	0.719345	0.652367	0.697223	0.672082	0.664169	0.589249	0.684148	0.742797	0.706073
CS20-ISO7-506-B26	(((LAMA2002-23-3-B/LAMA2002-58-4-B)-B-B-2-3-B-B-B-1-B23-B5-B27/X/Tx772-B-B-B-B-B-B8-B29-B16)/((LAMA2002-22-1-B-B-B-B/LAMA2002-1-5-B-B-B-B)-2-1-B-1-1-1-BB/X/(LAMA2002-23-3-B/LAMA2002-58-4-B)-B-B-2-3-B-B-B-B12-B5-B24)-B-2-1-4-1-B26)/Tx779	INEW	Trial 5	7.22784	77.036	61.9831	28.9887	70.0834	68.6845	2.25178	4.47143	4.93784	4.98562	58.5187	42.7094	47.3201	51.9308	111.394	116.005	120.615	0.299768	0.293521	0.285326	0.287286	0.283378	0.291152	0.279385	0.280712	0.232235	0.278767	0.302314	0.288268	0.283681	0.265933	0.288389	0.299173	0.21142	0.823253	0.789016	0.737864	0.73181	0.667559	0.707103	0.671033	0.673613	0.587467	0.683315	0.750357	0.717437
CS20-ISO7-521-B36	((Tx777/Tx775)-B5-36-1-1-1-1-B36)/Tx779	INEW	Trial 5	6.84355	81.6782	65.3441	34.0928	73.5885	71.3475	0.756892	1.38081	2.90478	3.76141	54.8288	48.943	53.3739	57.8049	120.29	124.721	129.152	0.300482	0.294002	0.285692	0.285797	0.284824	0.292493	0.283842	0.284456	0.235651	0.281963	0.303187	0.289557	0.286676	0.267632	0.285666	0.298983	0	0.826532	0.793478	0.742935	0.726957	0.671841	0.712449	0.687451	0.687352	0.602085	0.696525	0.760875	0.727141
CS20-ISO7-533-B36	((Tx777/Tx775)-B5-15-1-1-1-B9-B36)/Tx779	INEW	Trial 5	7.28527	85.0994	67.0146	34.6018	73.7608	71.5837	0.182282	1.268	3.41424	4.32386	32.1508	47.3746	50.5162	53.6578	118.958	122.1	125.241	0.300411	0.293006	0.282742	0.285181	0.284451	0.290798	0.279909	0.280591	0.230215	0.278082	0.301476	0.288278	0.284435	0.265365	0.285285	0.295831	0	0.825301	0.784359	0.723785	0.718853	0.663038	0.695836	0.665854	0.665657	0.578058	0.675622	0.741608	0.712659
LZ20-ISO7-001-X-T779	((GP474?BGTCBLL (glyphosate+liberty link+corn borer)-B10-B21)/Tx779)	INEW	Trial 5	7.7667	90.8183	73.6576	35.833	70.1235	68.4443	0.519351	1.81851	3.75451	4.64699	49.489	49.3029	52.4669	55.631	117.747	120.911	124.075	0.301256	0.293966	0.285054	0.283488	0.282419	0.290849	0.279841	0.280896	0.2332	0.279201	0.301573	0.286242	0.283307	0.262112	0.281985	0.295311	0	0.824963	0.789245	0.735503	0.714529	0.660207	0.697151	0.673187	0.66887	0.586245	0.676978	0.739688	0.704076
LZ20-ISO7-003-X-T779	((GP474GT-1-B15)/Tx779)	INEW	Trial 5	7.50328	90.0524	72.2083	36.9045	69.0988	68.4861	0.573059	1.44588	3.48533	4.48126	59.2805	49.9596	53.3267	56.6937	118.446	121.813	125.18	0.300433	0.293655	0.284261	0.284386	0.283612	0.28942	0.280255	0.280375	0.230176	0.277387	0.301354	0.286185	0.281052	0.261346	0.283846	0.296029	0	0.820357	0.787283	0.730566	0.715393	0.665683	0.696303	0.672111	0.671976	0.577438	0.67211	0.740446	0.704101
LZ20-ISO7-021-X-T779	((((B104-1 x Tx714-B/B110 x FR2128-B)-12-4-B-B-B-B/SCR82-B)-B-B-1-B-B-B2-1-1-B15-B17-B17-B6-1-1-B11-1-B23)/Tx779)	INEW	Trial 5	7.40829	94.7181	76.9422	39.0714	72.0652	69.3787	0.76061	2.11146	4.7618	4.85394	84.6672	47.0116	49.961	52.9105	116.39	119.34	122.289	0.300938	0.295766	0.28384	0.285587	0.285115	0.292242	0.284097	0.283718	0.234161	0.281139	0.302927	0.288524	0.285318	0.266452	0.289877	0.298797	0	0.821064	0.796061	0.727307	0.719588	0.669033	0.704612	0.685008	0.681326	0.592905	0.690654	0.75131	0.717627
LZ20-ISO7-023-X-T779	((((B110/FR2128-B/B104-1/CML343)-B-B-11-B-B-B-B/LAMA2002-42-B-B-B)-B-B-B-B-B-1-B2-1-B22-B17-B4-B27-1-B14)/Tx779)	INEW	Trial 5	7.72337	88.0153	69.0107	35.7653	72.7415	72.394	0.304927	0.7014	1.46544	1.89838	13.9159	60.265	68.6054	76.9458	132.659	140.999	149.34	0.30105	0.293499	0.283042	0.285296	0.285062	0.292045	0.282396	0.281724	0.233464	0.279813	0.302409	0.286929	0.286972	0.266769	0.286971	0.296148	0	0.820285	0.784103	0.724402	0.716766	0.667413	0.70332	0.678442	0.672662	0.590886	0.687325	0.747908	0.710544
LZ20-ISO7-163-X-T779	(((NC300 x Tx714-B/B104-1/CML343)-2-1-B-B-B-B-B-B-B-B-1-B25-B23-B22-B26-1-B13)/Tx779)	INEW	Trial 5	7.25617	85.6603	67.6871	34.2886	73.7768	71.6414	0.405228	0.847853	1.86792	2.36764	20.0845	56.0258	62.7323	69.4388	127.667	134.374	141.08	0.300275	0.293974	0.286721	0.286418	0.283319	0.291528	0.28184	0.282013	0.23359	0.279807	0.301939	0.287643	0.286676	0.267251	0.287784	0.295625	0	0.818633	0.789018	0.74338	0.725255	0.668058	0.705936	0.680565	0.676643	0.59241	0.684751	0.748625	0.714595
LZ20-ISO7-167-X-T779	((Tx782; (LAMA2002-12-1-B/(CML 325/B104)-B-1-B-B-B-B)-B-B2-3-2-B-B-B-1-B--B4-B11-B14-B8-B10)/Tx779)	INEW	Trial 5	7.43196	83.6778	67.8387	36.2183	73.9792	71.5985	0.53099	1.13435	2.81803	3.69061	38.9598	49.1592	53.3491	57.539	120.758	124.948	129.138	0.300001	0.293721	0.282424	0.284021	0.283142	0.292738	0.284912	0.283777	0.23603	0.279899	0.302411	0.288059	0.287545	0.267055	0.286685	0.296239	0	0.819711	0.786099	0.721133	0.713039	0.662062	0.706157	0.68862	0.682465	0.602374	0.689839	0.752462	0.719226
LZ20-ISO7-171-X-T779	(((LAMA2002-12-1-B/(CML 325/B104)-B-1-B-B-B-B)-B-B2-3-2-B-B-B-1-B--B2-B26-B13-1-B6-B15)/Tx779)	INEW	Trial 5	7.0691	85.9791	68.5692	38.1195	74.1987	72.3025	0.266043	0.832729	2.07529	3.44637	43.8781	50.4428	54.9007	59.3586	122.745	127.203	131.661	0.299828	0.292322	0.284512	0.283994	0.282005	0.291026	0.280379	0.281406	0.22955	0.276784	0.301782	0.287368	0.283014	0.264495	0.285291	0.296527	0	0.82011	0.782789	0.733354	0.714989	0.660589	0.701931	0.672087	0.67314	0.575855	0.673407	0.744947	0.71161
LZ20-ISO7-173-X-T779	((4041-sib20/16-1-B9)/Tx779)	INEW	Trial 5	7.58668	95.7709	76.9621	36.5903	73.3423	73.4857	0.185665	1.04862	1.6843	2.14294	27.0145	55.0784	61.8893	68.7001	128.564	135.375	142.186	0.300079	0.293413	0.286966	0.286393	0.284427	0.290096	0.280342	0.281449	0.231561	0.278876	0.301255	0.286862	0.283658	0.263068	0.282503	0.294347	0	0.822849	0.788086	0.746531	0.723447	0.664201	0.695413	0.67037	0.66888	0.581602	0.675595	0.739678	0.707652
LZ20-ISO7-174-X-T779	((4001-sib17/16-B19)/Tx779)	INEW	Trial 5	6.71149	83.5764	66.835	34.171	74.1749	71.6409	0.736434	1.59441	2.69281	4.23543	25.164	47.9187	52.0188	56.119	119.56	123.66	127.76	0.300916	0.291926	0.282334	0.28618	0.283346	0.291625	0.28137	0.28191	0.231617	0.278412	0.301357	0.287381	0.285634	0.265457	0.28539	0.295791	0.211373	0.820521	0.778222	0.722028	0.720589	0.663377	0.699629	0.672548	0.670442	0.583471	0.68113	0.740394	0.712558
LZ20-ISO7-305-X-T779	((((LAMA2002-23-3-B/LAMA2002-58-4-B)-B-B-2-3-B-B-B-1-1//(LAMA2002-35-2-B-B-B-B/CG44)-1-3-B-1-1-B24)-B5-10-2-1-1)/Tx779)	INEW	Trial 5	6.67702	76.2064	64.5061	34.6878	77.0789	75.0507	0.399164	1.08901	3.9593	4.5116	47.3488	43.2429	46.268	49.2931	118.294	121.319	124.344	0.301843	0.294341	0.284576	0.286206	0.282877	0.290626	0.281448	0.280895	0.230544	0.278223	0.300492	0.285892	0.283762	0.264071	0.283762	0.296154	0	0.831536	0.78934	0.729469	0.724268	0.65965	0.693871	0.672856	0.665731	0.575042	0.675044	0.734477	0.703451
LZ20-ISO7-306-X-T779	((((((B104/NC300)/(CML415/B104))-4-2-B-B-B/LAMA2002-22-3-B-B1)-B-B-B-B-B//Tx775)-B4-09-2-b4-B3-1-1)/Tx779)	INEW	Trial 5	6.90972	74.2202	58.3177	33.7521	70.3407	69.4392	0.521566	1.52526	4.17767	4.89777	63.7402	47.9462	50.8417	53.7372	117.385	120.281	123.176	0.301067	0.294338	0.28148	0.28401	0.2819	0.290944	0.281163	0.281673	0.233117	0.279259	0.302601	0.288832	0.285907	0.266689	0.285452	0.298435	0	0.8279	0.791934	0.719844	0.715218	0.658595	0.700499	0.673234	0.675313	0.593173	0.682644	0.753483	0.719112
LZ20-ISO7-307-X-T779	((GEMS-0244_CML287:S15-B5-1-B9)/Tx779)	INEW	Trial 5	7.27203	87.5791	66.3775	35.3421	73.1148	73.2662	1.24658	1.81113	3.56792	4.82827	50.3858	44.0038	47.8129	51.622	117.27	121.079	124.888	0.300925	0.294375	0.287007	0.285278	0.282934	0.288576	0.27937	0.280891	0.232919	0.279304	0.302038	0.28945	0.285003	0.265475	0.286313	0.297122	0	0.821481	0.79302	0.745799	0.725706	0.668755	0.694552	0.673439	0.674159	0.586814	0.686331	0.749898	0.728419
LZ20-ISO7-308-X-T779	((((LAMA2002-23-3-B/LAMA2002-58-4-B)-B-B-2-3-B-B-B-1-1//(LAMA2002-35-2-B-B-B-B/CG44)-1-3-B-1-1-B24)-B5-21-3-1-1)/Tx779)	INEW	Trial 5	7.50321	81.2667	66.7345	34.388	74.338	70.7608	0.381096	1.31636	3.3871	4.27993	48.4727	48.192	51.5353	54.8785	118.953	122.296	125.639	0.300119	0.294625	0.283457	0.285022	0.284422	0.291806	0.281561	0.282593	0.232002	0.280117	0.302764	0.287244	0.284777	0.266932	0.286485	0.297417	0	0.819195	0.78939	0.725535	0.71433	0.657724	0.696995	0.66806	0.667967	0.586297	0.681248	0.745022	0.706845
LZ20-ISO7-309-X-T779	(((CML 108/Mp715)/(A6 /Tzi 8)/(Tzi 18/Ki3)/(NC334/Hi27)-238-1-1-1-B9)/Tx779)	INEW	Trial 5	7.15504	83.6514	66.1947	35.4308	72.2418	70.9831	0.564366	1.17965	2.81774	4.27379	12.2181	48.7332	52.4827	56.2323	119.716	123.466	127.215	0.300565	0.294391	0.284529	0.284678	0.280877	0.291536	0.280811	0.280592	0.232517	0.279374	0.301192	0.287306	0.286971	0.26707	0.290359	0.296587	0.21122	0.821448	0.790656	0.733137	0.719492	0.655865	0.70621	0.676043	0.671666	0.588754	0.686649	0.744374	0.71187
LZ20-ISO7-310-X-T779	(((CML 108/Mp715)/(A6 /Tzi 8)/(Tzi 18/Ki3)/(NC334/Hi27)-238-1-1-2-1-1)/Tx779)	INEW	Trial 5	6.88488	92.8485	66.9559	35.372	73.7441	70.9251	1.17942	2.77134	4.4821	4.9825	20.4487	44.6407	47.9875	51.3343	115.566	118.913	122.259	0.300572	0.293722	0.284625	0.2856	0.284334	0.292844	0.282418	0.282887	0.233073	0.280517	0.302998	0.288129	0.286452	0.266305	0.286875	0.300292	0	0.821025	0.786417	0.731776	0.719749	0.66683	0.704592	0.67792	0.678022	0.590937	0.690896	0.751856	0.715766
LZ20-ISO7-311-X-T779	(((PI 498703-3/ PI 390554-1)-OPB-B4-1-B10-B8-B2-1)/Tx779)	INEW	Trial 5	7.0844	94.9307	77.6714	40.7791	75.7592	73.4899	0.807731	1.36257	3.88039	4.44967	33.2436	44.5506	47.9925	51.4344	118.04	121.482	124.924	0.299721	0.293668	0.284029	0.285961	0.284212	0.291003	0.281575	0.281208	0.229916	0.278152	0.300627	0.286245	0.2841	0.265384	0.285798	0.297175	0	0.816067	0.785586	0.728375	0.723142	0.662555	0.694461	0.671797	0.666688	0.575584	0.675596	0.734083	0.703823
LZ20-ISO7-325-X-T779	((((CML288/NC300)-B-9-B1-B-B-B-B-B-B-B-B-1-B8-B7-B17/LH82)-1-2-1-B11)/Tx779)	INEW	Trial 5	7.30957	85.6715	67.7698	34.3899	69.3892	69.782	0.550356	1.31551	3.28512	3.85984	56.7885	49.8407	53.6848	57.5288	119.623	123.467	127.311	0.299623	0.293449	0.28433	0.28568	0.282625	0.290172	0.281689	0.280205	0.232151	0.278879	0.301908	0.286248	0.285286	0.265354	0.285026	0.2949	0	0.818236	0.786458	0.731676	0.721787	0.66197	0.697043	0.67899	0.667766	0.585962	0.679472	0.743632	0.705867
LZ20-ISO7-330-X-T779	(((Tzi 18/Mp313E -B)/(CML 311/Mp715)/(CML 108/NC334)/(Tx740/CML 348)-44-1-1-1-B18)/Tx779)	INEW	Trial 5	6.84859	89.1811	72.9068	42.2286	79.2527	75.9238	0.561948	1.31952	2.55339	3.61623	58.2075	45.2699	49.771	54.2721	121.194	125.695	130.196	0.300282	0.293898	0.285672	0.284815	0.282949	0.289865	0.279325	0.279584	0.229566	0.277518	0.300117	0.287045	0.284732	0.264539	0.283105	0.293162	0	0.824922	0.788639	0.737562	0.717896	0.660614	0.693517	0.668598	0.662292	0.573456	0.671617	0.735857	0.708037
LZ20-ISO7-339-X-T779	((((LAMA2002-22-1-B-B-B-B/LAMA2002-1-5-B-B-B-B)-2-1-B-1-1-1-BB/X/(LAMA2002-23-3-B/LAMA2002-58-4-B)-B-B-2-3-B-B-B-1-B23-B5-B27-B15)-2-10-2-1-B1-B20)/Tx779)	INEW	Trial 5	7.40292	81.4128	66.3396	36.3945	74.6907	74.0037	0.566143	2.1315	4.34174	4.85645	67.1293	42.8227	45.7599	48.6971	116.826	119.764	122.701	0.300384	0.294293	0.284099	0.284831	0.282429	0.29075	0.280112	0.279975	0.230581	0.277652	0.30091	0.286524	0.282983	0.262273	0.284303	0.29814	0	0.826361	0.793208	0.732442	0.720536	0.663409	0.701917	0.673353	0.669204	0.580155	0.676502	0.74041	0.707942
LZ20-ISO7-340-X-T779	((((LAMA2002-22-1-B-B-B-B/LAMA2002-1-5-B-B-B-B)-2-1-B-1-1-1-BB/X/(LAMA2002-23-3-B/LAMA2002-58-4-B)-B-B-2-3-B-B-B-1-B23-B5-B27-B15)-1-11-1-2-B1-B9)/Tx779)	INEW	Trial 5	6.60386	75.9737	61.1347	33.5789	78.3716	77.3827	0.395398	1.60625	4.09559	4.87146	56.8211	40.1028	42.9554	45.8081	117.485	120.338	123.191	0.300256	0.293644	0.284667	0.286589	0.285765	0.291003	0.279563	0.281431	0.231199	0.277608	0.300477	0.284543	0.282037	0.261132	0.282497	0.29627	0	0.82571	0.788388	0.735083	0.728708	0.680431	0.706702	0.672397	0.675944	0.581583	0.673019	0.736511	0.697782
LZ20-ISO7-344-X-T779	((((B104-1 x Tx714-B-B)-23-1-B-B-B-B/(CML288/NC300)-B-9-B1-B-B-B)-B-B-1-1-B-B-B-B-1-B15-1-B5-1-B20)/Tx779)	INEW	Trial 5	7.5016	85.9884	69.1992	37.1471	73.9592	72.8329	0.580564	1.56473	4.08823	4.64931	53.5364	44.7784	47.8621	50.9459	117.611	120.695	123.779	0.300691	0.294222	0.286529	0.283842	0.283211	0.290563	0.281001	0.280667	0.231062	0.278401	0.300925	0.287853	0.283836	0.263137	0.284049	0.296535	0	0.821846	0.79105	0.741867	0.716054	0.660929	0.696662	0.672169	0.6673	0.581896	0.680744	0.741558	0.714194
LZ20-ISO7-345-X-T779	(((Tx777/Tx775)-B5-12-2-2-B18-B11-B10)/Tx779)	INEW	Trial 5	6.96145	81.2401	66.4632	35.1372	74.1875	72.5856	0.549326	2.82538	4.57758	4.9359	79.6324	43.5273	46.3967	49.2661	116.113	118.982	121.852	0.300246	0.293633	0.284741	0.286389	0.284427	0.29256	0.282757	0.283962	0.232067	0.280338	0.302136	0.288659	0.284743	0.265693	0.285567	0.29842	0	0.820985	0.787743	0.733771	0.72473	0.6601	0.701495	0.676848	0.676617	0.586042	0.685633	0.744148	0.718517
LZ20-ISO7-346-X-T779	((((LAMA2002-23-3-B/LAMA2002-58-4-B)-B-B-2-3-B-B-B-1-B23-B5-B27/X/Argnetine Flinty Composite-C(1)-37-B-B-B2-1-B25)/((LAMA2002-23-3-B/LAMA2002-58-4-B)-B-B-2-3-B-B-B-1-B23-B5-B27/X/Tx772-B-B-B-B-B-B8-B29-B16)-1-2-2-B1)/Tx779)	INEW	Trial 5	7.67655	87.3611	70.2821	37.903	74.1347	73.984	0.959176	2.08966	4.05042	4.54447	65.8979	43.0799	46.6039	50.128	117.064	120.588	124.112	0.301231	0.293632	0.28366	0.283508	0.279219	0.288967	0.277988	0.277855	0.229544	0.276137	0.299738	0.284967	0.283141	0.262562	0.287274	0.296191	0	0.829278	0.786869	0.727027	0.71288	0.645761	0.691849	0.661122	0.658251	0.573565	0.667018	0.734802	0.699793
Com Check 20 - 1	DKC67-44 (2021)	NEUI	Trial 6	9.03055	95.1068	79.0503	38.39	68.5873	67.28	1.78475	4.28948	4.83646	4.8199	91.2464	45.6283	49.7474	53.8664	112.908	117.027	121.146	0.301868	0.297443	0.282288	0.291793	0.290918	0.298949	0.290628	0.294131	0.242562	0.294638	0.303946	0.291968	0.29046	0.267636	0.278914	0.29556	0	0.819515	0.793119	0.711721	0.727997	0.671809	0.70743	0.690633	0.709791	0.620058	0.723447	0.741144	0.721169
Com Check 20 - 2	BH900VIP3111 (2021)	NEUI	Trial 6	9.55356	108.717	88.8514	35.3031	68.8016	67.6349	0.930392	3.02119	4.81299	4.91498	92.8317	47.8181	50.907	53.9959	115.453	118.542	121.631	0.301095	0.297659	0.283078	0.29407	0.293297	0.302259	0.291504	0.295993	0.243116	0.296776	0.306657	0.294165	0.292716	0.270186	0.277585	0.29411	0	0.817374	0.79591	0.716424	0.739527	0.682908	0.726412	0.69987	0.718069	0.623991	0.737198	0.758777	0.733847
Com Check 20 - 3	LG64C30 (2021)	NEUI	Trial 6	9.33161	100.145	79.9862	33.766	68.576	67.8389	1.50667	4.42934	4.71565	4.84982	81.1045	45.5591	49.3883	53.2175	113.398	117.227	121.056	0.301883	0.298049	0.281752	0.291099	0.292033	0.300436	0.289549	0.294194	0.243217	0.294335	0.303291	0.291781	0.290499	0.266308	0.278998	0.295203	0	0.820804	0.7977	0.71025	0.726444	0.67842	0.713166	0.685976	0.707263	0.620433	0.720289	0.737554	0.719904
Com Check 20 - 4	DKC69-99 (2021)	NEUI	Trial 6	9.43617	94.8903	76.2628	33.7143	68.4561	67.4648	1.34554	4.4716	4.70215	4.85565	86.673	46.1985	49.8569	53.5153	113.663	117.322	120.98	0.301606	0.297276	0.282145	0.291713	0.291958	0.299796	0.289348	0.293593	0.242065	0.294301	0.304424	0.292535	0.290872	0.268489	0.279676	0.296278	0	0.819912	0.793822	0.711805	0.730648	0.676326	0.710667	0.685933	0.703098	0.617572	0.723885	0.743742	0.725569
CS19-7ISO-499-X-779	((WF18 Red Stalker inbred)/Tx779)	NEUI	Trial 6	7.2408	92.5199	74.7239	36.7244	69.2974	68.0742	0.642592	1.03437	2.94281	4.16412	41.1803	51.7689	55.6158	59.4627	119.843	123.69	127.537	0.302447	0.298248	0.282506	0.292094	0.292772	0.301165	0.290572	0.294836	0.242258	0.29485	0.304758	0.294069	0.293834	0.271417	0.279178	0.295123	0	0.830118	0.801208	0.715671	0.735449	0.681049	0.720027	0.690667	0.712041	0.623298	0.731219	0.75342	0.737509
CS20-CRBL-23-X-474G	(((Tx777/Tx775)-B5-12-2-1-1-B17)/GP474GT-B12-B15-B23)	NEUI	Trial 6	7.46935	93.5134	75.8666	35.5211	69.5618	68.9456	0.979462	2.34472	3.97121	4.89419	53.7056	47.6444	51.0203	54.3962	116.59	119.966	123.342	0.302587	0.297496	0.282609	0.292476	0.292984	0.300046	0.290109	0.294483	0.242769	0.294667	0.303154	0.292339	0.291721	0.269032	0.278271	0.294879	0	0.825759	0.79521	0.716459	0.738136	0.687969	0.720025	0.694758	0.711467	0.623626	0.73163	0.74798	0.726523
CS20-CRBL-23-X-G724	(((Tx777/Tx775)-B5-12-2-1-1-B17)/GP724GTCBLL)	NEUI	Trial 6	8.71145	99.2279	81.7454	38.0383	68.864	67.9562	0.528934	1.77143	4.54215	4.8764	62.6714	48.9925	51.8191	54.6458	116.949	119.775	122.602	0.30275	0.297506	0.28096	0.291075	0.29031	0.299998	0.291367	0.29571	0.243821	0.294922	0.30384	0.292996	0.291915	0.268208	0.277569	0.296881	0	0.824864	0.79415	0.706677	0.726863	0.673823	0.717189	0.698727	0.722833	0.626225	0.72896	0.746768	0.730487
CS20-CRBL-23-X-T779	(((Tx777/Tx775)-B5-12-2-1-1-B17)/Tx779)	NEUI	Trial 6	9.61576	99.6597	82.7886	40.1837	68.7313	67.7671	0.994185	2.05893	4.68511	4.78474	68.2623	48.5677	51.7432	54.9187	116.335	119.51	122.686	0.301836	0.29776	0.282225	0.292106	0.292297	0.300767	0.291123	0.295425	0.244441	0.295659	0.305171	0.29386	0.292976	0.269983	0.278839	0.295262	0	0.820493	0.795799	0.712099	0.728981	0.682086	0.717863	0.696086	0.719368	0.629757	0.732765	0.754141	0.734817
CS20-CRBL-26-X-R195	(((Tx777/Tx775)-B5-12-2-2-B18)/LH195RR)	NEUI	Trial 6	8.37827	94.5018	75.4194	35.4725	69.1451	68.1	0.946611	1.68576	4.54958	4.75208	85.0807	48.7023	51.8741	55.0458	116.802	119.974	123.146	0.302131	0.297343	0.282093	0.292526	0.29198	0.301016	0.290627	0.295098	0.24328	0.295192	0.30503	0.293263	0.292789	0.269727	0.279106	0.294952	0	0.822296	0.794745	0.712568	0.735131	0.680105	0.719925	0.693588	0.714794	0.625352	0.73148	0.753632	0.734064
CS20-CRBL-27-X-G724	(((Tx777/Tx775)-B5-12-2-2-1-B14)/GP724GTCBLL)	NEUI	Trial 6	7.69934	93.9959	77.938	38.9981	69.3681	68.066	0.581626	1.33197	4.64065	4.91638	53.7958	49.0533	51.844	54.6346	117.119	119.91	122.701	0.302863	0.297738	0.280138	0.290016	0.290158	0.300755	0.29054	0.294425	0.244111	0.295377	0.303599	0.292435	0.292304	0.26771	0.278054	0.294375	0	0.827047	0.798051	0.703615	0.724433	0.674996	0.720692	0.695612	0.714699	0.626378	0.73199	0.745181	0.728818
CS20-CRBL-28-X-G724	(((Tx777/Tx775)-B5-12-2-1-B23)/GP724GTCBLL)	NEUI	Trial 6	9.11253	99.9066	81.564	40.6961	69.3791	68.0227	0.418895	1.26636	3.5399	4.69224	64.0247	50.3369	53.4283	56.5198	118.36	121.451	124.543	0.302874	0.297975	0.283232	0.292265	0.292293	0.301101	0.291421	0.295459	0.243946	0.294896	0.304663	0.29261	0.291252	0.26852	0.27765	0.294753	0	0.826535	0.798729	0.71993	0.734263	0.683677	0.720666	0.697194	0.718381	0.626619	0.728232	0.750525	0.728444
CS20-CRBL-37-X-R195	(((Tzi 18/CML 69)/(Tzi 8/Mp313E -B)/(CML 108/A6)/(CML 311/Mp715)-29-2-1-B13)/LH195RR)	NEUI	Trial 6	7.9841	97.735	80.3202	37.9924	69.11	67.8498	0.898282	2.46978	4.18937	4.70735	71.8261	48.6788	52.0245	55.3703	116.529	119.874	123.22	0.301793	0.2971	0.28064	0.291231	0.290238	0.29997	0.29029	0.294862	0.243477	0.294502	0.304254	0.293241	0.292107	0.269222	0.275718	0.294252	0	0.82218	0.792215	0.703409	0.724512	0.666994	0.711078	0.686736	0.707969	0.628817	0.727577	0.749444	0.730993
CS20-CRBL-474G-X-20	((GP474GT-B12-B15-B23)/(Tx779/Tx780)-B6-04-1-1-B22)	NEUI	Trial 6	8.8138	93.6615	77.8799	41.197	70.1141	69.3019	0.781193	2.41216	4.15744	4.61559	61.2298	47.4759	50.7807	54.0856	116.778	120.083	123.388	0.302391	0.297436	0.282789	0.292334	0.291381	0.300732	0.289975	0.294494	0.243224	0.294587	0.304854	0.292765	0.292508	0.269569	0.279103	0.294786	0	0.823991	0.793454	0.71441	0.733315	0.677269	0.718459	0.691186	0.71087	0.623243	0.72717	0.749426	0.727035
CS20-CRBL-474G-X-21	((GP474GT-B12-B15-B23)/(Tx779/Tx780)-B6-04-2-2-B6)	NEUI	Trial 6	9.92014	96.2837	79.7697	38.2871	69.3053	68.1479	0.106804	0.878187	1.89239	2.44051	30.4051	58.0413	63.6917	69.3421	126.189	131.84	137.49	0.302391	0.297801	0.281356	0.291346	0.291495	0.300854	0.290615	0.295093	0.243387	0.294907	0.304413	0.29274	0.293156	0.269855	0.277786	0.293513	0	0.823077	0.795765	0.70945	0.729432	0.67783	0.719192	0.693415	0.714767	0.625684	0.730972	0.749382	0.729146
CS20-CRBL-474G-X-28	((GP474GT-B12-B15-B23)/(Tx777/Tx775)-B5-12-2-1-B23)	NEUI	Trial 6	7.85281	96.7129	77.762	38.3201	68.8917	67.8949	0.684055	2.17154	4.50186	4.85778	57.6587	48.6951	51.6691	54.6431	116.59	119.564	122.538	0.302008	0.298312	0.282804	0.29242	0.291729	0.301375	0.290598	0.294557	0.243211	0.294433	0.304712	0.292639	0.291635	0.268649	0.278564	0.29467	0	0.822205	0.800752	0.716752	0.735233	0.677986	0.721606	0.693607	0.712824	0.624759	0.727509	0.749282	0.726429
CS20-CRBL-474G-X-29	((GP474GT-B12-B15-B23)/(CML 108/NC334)/(Tx740/CML 348)/(Tzi 18/Ki3)/(NC334/Hi27)-8-2-1-2-2)	NEUI	Trial 6	7.93784	106.796	87.2686	40.9555	69.2834	68.2663	0.552606	1.58444	3.74102	4.3001	45.0165	50.0207	53.3953	56.7699	118.287	121.662	125.036	0.302393	0.297886	0.28303	0.292842	0.292401	0.300603	0.290159	0.294871	0.243242	0.295027	0.305044	0.292891	0.292286	0.269873	0.278203	0.294237	0	0.82393	0.797822	0.717673	0.73773	0.682595	0.718943	0.692267	0.713848	0.623973	0.728137	0.751458	0.728594
CS20-CRBL-474G-X-37	((GP474GT-B12-B15-B23)/(Tzi 18/CML 69)/(Tzi 8/Mp313E -B)/(CML 108/A6)/(CML 311/Mp715)-29-2-1-B13)	NEUI	Trial 6	7.65062	100.569	81.0905	37.8901	68.9244	68.1738	0.522265	2.00038	3.50439	4.41149	53.919	49.9054	53.3103	56.7153	118.079	121.484	124.889	0.302094	0.297567	0.281927	0.290816	0.29057	0.299453	0.28963	0.294042	0.24371	0.29465	0.303858	0.292128	0.291184	0.267171	0.276601	0.294018	0	0.82546	0.796154	0.711231	0.728403	0.673679	0.7147	0.688921	0.708913	0.62711	0.725162	0.744296	0.72284
CS20-CRBL-474G-X-43	((GP474GT-B12-B15-B23)/(Tx778/Tx151)-B5-06-1-1-B6)	NEUI	Trial 6	7.73502	96.6545	79.6508	37.2345	70.286	69.0727	0.936473	1.76438	4.35678	4.83305	48.9806	47.7645	50.9549	54.1453	116.837	120.028	123.218	0.302634	0.297633	0.283007	0.291614	0.291338	0.298219	0.288083	0.292824	0.246012	0.291351	0.301305	0.289754	0.289226	0.266143	0.276237	0.293793	0	0.82606	0.797612	0.71773	0.731601	0.682287	0.71001	0.683133	0.702548	0.642758	0.71154	0.732537	0.713431
CS20-CRBL-474G-X-44	((GP474GT-B12-B15-B23)/(Tx777/Tx775)-B5-37-2-1-1-B12)	NEUI	Trial 6	9.10814	94.8839	76.8386	36.6166	68.4537	67.3597	0.506549	1.29956	2.4549	3.79067	40.2709	53.6322	57.9296	62.227	120.992	125.289	129.587	0.302675	0.297457	0.280642	0.290487	0.290901	0.300052	0.290415	0.294454	0.243897	0.294856	0.303911	0.292662	0.292604	0.269315	0.277613	0.293812	0	0.826097	0.794029	0.704811	0.724344	0.675507	0.715667	0.692546	0.713382	0.629459	0.730064	0.747267	0.729936
CS20-CRBL-474G-X-45	((GP474GT-B12-B15-B23)/(CML 108/NC334)/(Tx740/CML 348)/(Tzi 18/Ki3)/(NC334/Hi27)-4-2-1-1-1-B7)	NEUI	Trial 6	7.4905	103.512	83.7273	38.1441	69.3353	68.0039	0.545709	1.18068	2.28123	3.84526	41.3671	53.2991	57.6905	62.082	121.303	125.694	130.086	0.301926	0.2972	0.282505	0.291621	0.290938	0.301473	0.291011	0.294621	0.244705	0.295423	0.304464	0.291937	0.292262	0.269351	0.279447	0.292913	0	0.823783	0.795326	0.716002	0.732877	0.677594	0.728226	0.699234	0.715667	0.630459	0.730822	0.750412	0.724952
CS20-CRBL-777-X-40	((Tx777-B50)/(Tzi 18/Mp313E -B)/(CML 311/Mp715)/(CML 108/NC334)/(Tx740/CML 348)-44-1-1-1-B18)	NEUI	Trial 6	6.22191	98.1962	80.2785	41.3144	70.1008	69.1268	0.73726	1.5196	3.08064	3.99281	64.6315	50.3556	54.4496	58.5436	119.482	123.576	127.67	0.302439	0.297805	0.282855	0.292404	0.292734	0.300897	0.289274	0.295192	0.242967	0.29468	0.303849	0.293611	0.292993	0.269952	0.277719	0.2951	0	0.828647	0.799529	0.720242	0.741661	0.688568	0.727521	0.692089	0.716217	0.624635	0.732268	0.752354	0.736866
CS20-CRBL-G724-X-20	((GP724GTCBLL)/(Tx779/Tx780)-B6-04-1-1-B22)	NEUI	Trial 6	8.46374	97.3205	80.4852	40.2	69.685	69.3416	0.729881	1.56432	4.39736	4.88755	45.9326	47.7222	50.7036	53.6851	117.064	120.045	123.027	0.302316	0.297678	0.283473	0.293502	0.292807	0.301301	0.291573	0.295352	0.243291	0.295563	0.305258	0.293682	0.293683	0.270146	0.279252	0.295424	0	0.826352	0.797044	0.7211	0.742008	0.686271	0.725117	0.70205	0.716141	0.624494	0.732855	0.752526	0.73147
CS20-CRBL-G724-X-21	((GP724GTCBLL)/(Tx779/Tx780)-B6-04-2-2-B6)	NEUI	Trial 6	8.54044	98.3051	80.8678	41.6351	69.5183	68.1818	0.324671	0.906868	2.34534	3.92859	32.3212	52.9975	56.9394	60.8813	121.179	125.121	129.063	0.303331	0.298086	0.283179	0.293135	0.291983	0.3009	0.290833	0.295522	0.243299	0.294934	0.304691	0.293675	0.293503	0.270779	0.278282	0.294013	0	0.831543	0.798793	0.717864	0.73692	0.68028	0.719206	0.694755	0.716188	0.626543	0.731859	0.750089	0.732701
CS20-CRBL-G724-X-24	((GP724GTCBLL)/(Tx777/Tx775)-B5-15-1-1-B28)	NEUI	Trial 6	8.64692	95.954	76.2223	37.1039	69.819	68.6739	0.408231	1.88288	4.75546	4.89869	59.126	48.113	50.8113	53.5096	116.787	119.485	122.183	0.302349	0.297483	0.282219	0.292634	0.292567	0.300665	0.290983	0.296192	0.2434	0.295846	0.305679	0.29417	0.292793	0.269322	0.278182	0.295191	0	0.824702	0.795418	0.714045	0.736888	0.684223	0.720226	0.697082	0.720973	0.624509	0.733846	0.755994	0.735129
CS20-CRBL-G724-X-25	((GP724GTCBLL)/(Tx777/Tx775)-B5-15-1-1-1-B9)	NEUI	Trial 6	8.25076	102.083	82.4873	39.354	69.7954	68.1782	0.38898	1.14788	2.18134	2.98143	38.1042	55.5076	60.7417	65.9759	123.686	128.92	134.154	0.302424	0.29785	0.282661	0.292722	0.292634	0.301203	0.290875	0.29561	0.243305	0.294744	0.304741	0.292995	0.292185	0.269538	0.277386	0.293257	0	0.823821	0.796187	0.715618	0.73623	0.681006	0.720508	0.694863	0.71736	0.623476	0.726789	0.748286	0.72783
CS20-CRBL-G724-X-26	((GP724GTCBLL)/(Tx777/Tx775)-B5-12-2-2-B18)	NEUI	Trial 6	8.74208	96.0816	76.4849	36.4525	69.1781	68.0542	0.557996	1.57048	4.21296	4.67027	51.2902	49.4417	52.4608	55.4798	117.496	120.515	123.534	0.302766	0.297899	0.283117	0.293462	0.293125	0.301224	0.291373	0.295535	0.243415	0.295407	0.305595	0.294431	0.293799	0.270618	0.279174	0.29567	0.221692	0.826897	0.798931	0.719045	0.740726	0.687262	0.723431	0.699731	0.718425	0.625156	0.733328	0.754637	0.736393
CS20-CRBL-G724-X-29	((GP724GTCBLL)/(CML 108/NC334)/(Tx740/CML 348)/(Tzi 18/Ki3)/(NC334/Hi27)-8-2-1-2-2)	NEUI	Trial 6	7.65144	102.967	82.5643	38.8613	69.7668	68.3871	0.73593	1.31482	3.05242	4.27057	40.809	50.8905	54.7402	58.5899	119.278	123.127	126.977	0.30278	0.297777	0.281624	0.293097	0.292793	0.301336	0.290815	0.296253	0.242843	0.29547	0.304652	0.293043	0.292174	0.270805	0.276892	0.294105	0	0.827978	0.797606	0.71189	0.738525	0.683121	0.720648	0.693959	0.718619	0.621956	0.729701	0.748133	0.72729
CS20-CRBL-G724-X-30	((GP724GTCBLL)/(Tx778/Tx151)-B5-04-1-3-1-B14)	NEUI	Trial 6	7.70096	95.7528	78.9012	34.9864	70.0938	68.9446	1.2148	2.6492	4.91787	4.90906	65.4629	46.4301	49.6834	52.9366	115.375	118.628	121.881	0.301755	0.296415	0.282512	0.293014	0.29181	0.30113	0.29059	0.294699	0.242634	0.294729	0.304598	0.29321	0.292037	0.26873	0.278409	0.294412	0	0.821224	0.788431	0.714675	0.735261	0.676665	0.717209	0.692586	0.709613	0.621767	0.729085	0.74958	0.730289
CS20-CRBL-G724-X-35	((GP724GTCBLL)/(Tx777/Tx775)-B5-39-1-2-1-B6)	NEUI	Trial 6	8.32304	95.1602	75.4776	35.9851	69.4546	68.0229	0.141526	0.974531	2.23599	2.80955	33.2626	55.8663	60.7575	65.6487	123.889	128.78	133.672	0.302699	0.297497	0.283245	0.293007	0.293289	0.300427	0.2907	0.295077	0.242774	0.295366	0.304771	0.292957	0.293034	0.270912	0.27815	0.293798	0	0.827629	0.794931	0.719637	0.738402	0.68564	0.720103	0.694406	0.712824	0.623546	0.731049	0.750716	0.730192
CS20-CRBL-G724-X-43	((GP724GTCBLL)/(Tx778/Tx151)-B5-06-1-1-B6)	NEUI	Trial 6	7.46084	104.77	85.5662	40.2037	69.479	68.5599	0.576936	1.36724	3.33182	4.46492	47.0222	50.1284	53.5605	56.9926	118.688	122.12	125.553	0.302259	0.297929	0.283395	0.293823	0.293434	0.301641	0.290804	0.294636	0.24254	0.294637	0.305291	0.294326	0.293296	0.27045	0.277482	0.29426	0	0.827529	0.800286	0.722146	0.744142	0.686558	0.724642	0.693597	0.709902	0.621708	0.729667	0.755555	0.736723
CS20-CRBL-G724-X-48	((GP724GTCBLL)/((LAMA2002-23-3-B/LAMA2002-58-4-B)-B-B-2-3-B-B-B-1-1//(LAMA2002-35-2-B-B-B-B/CG44)-1-3-B-1-1-B24)-B5-19-4-1-B15)	NEUI	Trial 6	8.847	97.1525	79.1942	35.3854	69.7705	68.169	0.128094	1.14813	3.42661	4.60421	48.7575	50.5683	53.52	56.4718	118.737	121.689	124.641	0.30227	0.297614	0.282139	0.292915	0.292661	0.301735	0.290516	0.29593	0.242424	0.296741	0.306137	0.293508	0.292293	0.268836	0.277411	0.294226	0	0.825719	0.796203	0.71316	0.735651	0.6788	0.722916	0.692344	0.718642	0.618038	0.735269	0.754774	0.729397
CS20-CRBL-G739-X-20	((GP739GTCBLLBL)/(Tx779/Tx780)-B6-04-1-1-B22)	NEUI	Trial 6	7.85794	97.7468	78.5605	37.8394	69.7384	68.4222	0.412151	1.02837	1.90044	3.06986	39.2354	55.8564	61.2444	66.6324	124.279	129.667	135.055	0.302143	0.297659	0.282541	0.291335	0.291316	0.300164	0.289698	0.294338	0.243829	0.294833	0.303938	0.292227	0.29252	0.269397	0.278175	0.29458	0	0.826362	0.798303	0.716482	0.732531	0.680488	0.719737	0.689326	0.70949	0.627362	0.728807	0.747677	0.724857
CS20-CRBL-G739-X-21	((GP739GTCBLLBL)/(Tx779/Tx780)-B6-04-2-2-B6)	NEUI	Trial 6	9.0218	95.0507	78.2413	39.099	70.2908	69.7311	0.592255	1.43488	2.3456	2.87742	45.4609	53.891	59.6782	65.4654	123.622	129.409	135.196	0.301776	0.297311	0.282049	0.291289	0.291102	0.300625	0.289084	0.294428	0.243076	0.294106	0.304388	0.293373	0.292536	0.269867	0.27766	0.294194	0	0.82203	0.795897	0.71476	0.732881	0.678522	0.718558	0.68787	0.710629	0.624462	0.726304	0.749131	0.732403
CS20-CRBL-G739-X-23	((GP739GTCBLLBL)/(Tx777/Tx775)-B5-12-2-1-1-B17)	NEUI	Trial 6	8.68451	96.3903	73.1866	33.1541	69.7826	67.7115	1.39891	3.07646	4.83107	4.92633	73.1776	47.0986	50.5739	54.0491	114.81	118.285	121.761	0.301785	0.297215	0.282915	0.293305	0.292262	0.300098	0.290384	0.294389	0.242653	0.295835	0.304712	0.293604	0.292592	0.269712	0.278827	0.295381	0	0.824075	0.795448	0.718805	0.742543	0.682779	0.717623	0.695473	0.712294	0.62195	0.734884	0.750441	0.734487
CS20-CRBL-G739-X-24	((GP739GTCBLLBL)/(Tx777/Tx775)-B5-15-1-1-B28)	NEUI	Trial 6	7.02265	104.851	83.215	36.6922	70.1002	69.0825	0.571344	1.13018	2.92286	3.84305	46.7	51.2418	55.2889	59.3361	120.324	124.371	128.419	0.301506	0.297138	0.282248	0.292105	0.292746	0.299689	0.289722	0.293284	0.24236	0.293549	0.30337	0.292273	0.292566	0.270209	0.278014	0.293127	0	0.819475	0.795443	0.716978	0.737534	0.690603	0.71932	0.694116	0.70786	0.620053	0.724162	0.744668	0.724871
CS20-CRBL-G739-X-25	((GP739GTCBLLBL)/(Tx777/Tx775)-B5-15-1-1-1-B9)	NEUI	Trial 6	7.87733	104.931	83.5579	40.2409	69.7603	68.1941	0.617809	1.20991	3.01294	4.03546	38.463	51.6062	55.512	59.4178	119.8	123.706	127.612	0.301727	0.296815	0.281019	0.291096	0.29142	0.300639	0.290126	0.294299	0.24423	0.295257	0.304201	0.292266	0.292627	0.269121	0.278802	0.294219	0	0.821395	0.791422	0.70758	0.733164	0.683609	0.724177	0.697708	0.713571	0.626612	0.730827	0.746696	0.724905
CS20-CRBL-G739-X-26	((GP739GTCBLLBL)/(Tx777/Tx775)-B5-12-2-2-B18)	NEUI	Trial 6	8.21692	101.411	81.8688	35.8594	69.3374	67.905	1.21587	2.25408	4.58842	4.82721	79.2519	48.0947	51.4834	54.872	116	119.388	122.777	0.301872	0.297951	0.282088	0.291328	0.291698	0.300185	0.290173	0.294443	0.244152	0.294398	0.303614	0.292549	0.292913	0.269088	0.27862	0.295848	0	0.823092	0.799426	0.713912	0.731706	0.680949	0.718053	0.69294	0.710709	0.630324	0.729054	0.747081	0.729358
CS20-CRBL-G739-X-27	((GP739GTCBLLBL)/(Tx777/Tx775)-B5-12-2-2-1-B14)	NEUI	Trial 6	7.4855	95.2765	77.2274	35.4681	69.139	68.519	0.702701	2.19319	4.73567	4.91144	79.1069	47.8377	50.7349	53.632	116.357	119.254	122.151	0.302079	0.297249	0.280614	0.290674	0.290255	0.300368	0.290323	0.29438	0.243305	0.294459	0.30308	0.292545	0.292093	0.268527	0.278231	0.29552	0	0.824562	0.79563	0.705727	0.72767	0.673844	0.720374	0.693107	0.712225	0.625093	0.727829	0.744131	0.72957
CS20-CRBL-G739-X-28	((GP739GTCBLLBL)/(Tx777/Tx775)-B5-12-2-1-B23)	NEUI	Trial 6	8.07902	96.4701	77.4664	37.9611	69.3218	68.4041	0.8078	2.20522	4.75589	4.88322	77.5644	47.8607	50.837	53.8132	116.265	119.241	122.217	0.302006	0.297928	0.282691	0.293219	0.292741	0.300827	0.291037	0.295269	0.243984	0.295371	0.305592	0.29395	0.293013	0.269846	0.279271	0.296147	0	0.824671	0.799727	0.717429	0.74103	0.683517	0.719435	0.696768	0.716138	0.629916	0.734222	0.75656	0.736381
CS20-CRBL-G739-X-29	((GP739GTCBLLBL)/(CML 108/NC334)/(Tx740/CML 348)/(Tzi 18/Ki3)/(NC334/Hi27)-8-2-1-2-2)	NEUI	Trial 6	7.71742	101.267	83.4905	41.4563	70.0711	68.6483	0.745018	1.26187	3.13616	4.05708	51.5915	50.8921	54.8784	58.8648	119.54	123.527	127.513	0.302078	0.29796	0.283432	0.292647	0.291733	0.301056	0.290889	0.29497	0.244008	0.295279	0.304911	0.292914	0.292249	0.2695	0.279332	0.29493	0	0.822636	0.797317	0.718312	0.733443	0.675013	0.717906	0.696485	0.711875	0.626092	0.728979	0.748394	0.728628
CS20-CRBL-G739-X-30	((GP739GTCBLLBL)/(Tx778/Tx151)-B5-04-1-3-1-B14)	NEUI	Trial 6	7.29	103.787	83.6579	42.9169	69.8402	68.3847	2.38996	4.53107	4.58964	4.7339	92.0929	42.4944	48.027	53.5596	110.879	116.412	121.944	0.301625	0.297352	0.28242	0.292935	0.291483	0.300547	0.290403	0.29455	0.242868	0.294802	0.304851	0.293181	0.291707	0.269091	0.277738	0.294401	0.220635	0.820482	0.7942	0.712471	0.736032	0.67425	0.716424	0.690284	0.708574	0.622725	0.726417	0.745871	0.726854
CS20-CRBL-G739-X-32	((GP739GTCBLLBL)/(Tx778/Tx151)-B5-25-1-2-1-B10)	NEUI	Trial 6	8.18985	99.3883	79.8567	36.4941	70.3208	69.7407	0.822518	1.63546	3.1511	3.89689	63.0685	49.6749	53.9501	58.2252	119.416	123.691	127.966	0.3015	0.296907	0.283353	0.2931	0.291842	0.300142	0.29006	0.294492	0.242731	0.294507	0.304437	0.292547	0.292366	0.267957	0.276869	0.292668	0	0.819968	0.793091	0.720223	0.740371	0.679585	0.71682	0.690829	0.710076	0.622628	0.727494	0.748848	0.727021
CS20-CRBL-G739-X-33	((GP739GTCBLLBL)/(Tx778/Tx151)-B5-06-1-1-B8)	NEUI	Trial 6	7.72711	97.7806	79.0417	35.7482	70.166	69.1678	0.743061	1.77127	3.32541	4.03453	55.4738	49.6897	53.6553	57.6208	118.857	122.823	126.789	0.301971	0.297745	0.282763	0.29276	0.292662	0.300387	0.289266	0.294034	0.242959	0.293831	0.303389	0.292279	0.292318	0.269299	0.27706	0.293343	0	0.822478	0.797486	0.71704	0.737511	0.681794	0.71712	0.686638	0.707415	0.624371	0.726683	0.744433	0.727113
CS20-CRBL-G739-X-34	((GP739GTCBLLBL)/(Tx777/Tx775)-B5-39-1-2-B14)	NEUI	Trial 6	10.0068	98.4948	79.8003	36.1076	69.0754	68.263	0.385042	1.20758	3.40102	4.06601	56.1802	51.0331	54.4967	57.9604	119.296	122.76	126.223	0.301525	0.297592	0.280617	0.29073	0.290837	0.300632	0.290796	0.294807	0.243408	0.29458	0.304258	0.293535	0.292403	0.269558	0.278063	0.295009	0	0.819344	0.79681	0.705719	0.726886	0.675121	0.719465	0.695152	0.714503	0.625878	0.72908	0.7484	0.73386
CS20-CRBL-G739-X-35	((GP739GTCBLLBL)/(Tx777/Tx775)-B5-39-1-2-1-B6)	NEUI	Trial 6	8.46158	95.0978	76.5235	36.2561	69.6777	68.2836	0.392207	1.22793	2.30202	3.01005	40.9881	54.9409	60.0512	65.1615	123.224	128.335	133.445	0.301671	0.297434	0.282098	0.292692	0.291684	0.30087	0.290124	0.295397	0.243396	0.296632	0.305445	0.294518	0.293484	0.271349	0.278019	0.294126	0	0.820763	0.795255	0.71388	0.73571	0.676593	0.716646	0.69033	0.713158	0.623001	0.735262	0.750677	0.734788
CS20-CRBL-G739-X-36	((GP739GTCBLLBL)/((LAMA2002-23-3-B/LAMA2002-58-4-B)-B-B-2-3-B-B-B-1-B23-B5-B27/LH82)-3-2-1)	NEUI	Trial 6	7.04277	89.9678	73.5173	38.8489	69.4729	68.4705	0.820268	1.60153	4.04917	4.90714	64.4802	48.769	51.9175	55.066	117.24	120.388	123.537	0.301872	0.297881	0.280811	0.290449	0.290921	0.298519	0.287519	0.292121	0.240685	0.292072	0.30059	0.290305	0.290039	0.266917	0.277796	0.294427	0	0.826111	0.799205	0.708868	0.731799	0.684647	0.717159	0.684119	0.704048	0.612929	0.718721	0.735503	0.720296
CS20-CRBL-G739-X-37	((GP739GTCBLLBL)/(Tzi 18/CML 69)/(Tzi 8/Mp313E -B)/(CML 108/A6)/(CML 311/Mp715)-29-2-1-B13)	NEUI	Trial 6	7.30025	98.7301	81.3444	38.8188	70.7348	69.1634	0.558804	1.59352	3.70575	4.71132	66.2691	48.7167	51.8765	55.0362	117.88	121.04	124.2	0.301919	0.29744	0.282005	0.2912	0.290298	0.299275	0.288727	0.293143	0.243212	0.294247	0.303432	0.292727	0.291823	0.267966	0.277269	0.29457	0	0.823367	0.797163	0.713499	0.730047	0.673605	0.712536	0.684341	0.704112	0.623987	0.724775	0.742821	0.727996
CS20-CRBL-G739-X-38	((GP739GTCBLLBL)/((CML288/NC300)-B-9-B1-B-B-B-B-B-B-B-B-1-B8-B7-B17/LH82)-1-2-1)	NEUI	Trial 6	9.53509	93.5763	74.2651	32.4126	68.7179	67.6638	0.529458	2.55656	4.77506	4.83666	83.1675	48.5925	51.4228	54.2531	116.256	119.087	121.917	0.301988	0.297875	0.2827	0.291973	0.292342	0.301101	0.290301	0.294593	0.243757	0.29484	0.304036	0.29328	0.29166	0.267974	0.278974	0.29733	0	0.823952	0.796782	0.715408	0.731259	0.679807	0.71991	0.691883	0.710587	0.627059	0.726775	0.747233	0.730196
CS20-CRBL-G739-X-40	((GP739GTCBLLBL)/(Tzi 18/Mp313E -B)/(CML 311/Mp715)/(CML 108/NC334)/(Tx740/CML 348)-44-1-1-1-B18)	NEUI	Trial 6	6.71931	103.437	82.9121	40.9089	69.118	68.5102	0.974638	1.77542	4.66018	4.75569	61.9547	48.1087	51.2709	54.4331	116.619	119.781	122.943	0.302063	0.297744	0.282636	0.292124	0.291676	0.300726	0.290308	0.294844	0.243842	0.294628	0.30411	0.292455	0.2923	0.268645	0.277876	0.294468	0	0.825213	0.798983	0.717051	0.737124	0.680147	0.720544	0.692698	0.712181	0.630666	0.728448	0.748059	0.727694
CS20-CRBL-G739-X-42	((GP739GTCBLLBL)/((CML285/NC300)-B-6-B-B-B-B-B-B-B/(CML 323/NC300)-B-1-1-B-B-B-B-B)-2-2-B-1-1-B20-1-B21-B13)	NEUI	Trial 6	8.69487	101.934	80.1192	37.391	70.1461	69.0592	0.533237	1.11509	1.8868	2.1742	49.6346	60.0381	67.8892	75.7404	129.097	136.948	144.8	0.302666	0.297804	0.283825	0.293352	0.292247	0.30027	0.291275	0.294736	0.242664	0.296284	0.306009	0.294664	0.294383	0.271538	0.278437	0.293607	0	0.82738	0.799021	0.724028	0.74205	0.683493	0.719336	0.699372	0.714131	0.621843	0.738099	0.75945	0.740335
CS20-CRBL-G739-X-43	((GP739GTCBLLBL)/(Tx778/Tx151)-B5-06-1-1-B6)	NEUI	Trial 6	6.88148	100.782	80.4089	39.1339	69.9994	69.3968	0.815022	2.47378	4.88694	5.03315	73.4859	46.4789	49.3718	52.2648	115.876	118.769	121.662	0.302605	0.298009	0.28159	0.291519	0.291248	0.300527	0.289706	0.294539	0.24361	0.294831	0.303958	0.293416	0.291719	0.268031	0.278188	0.296449	0	0.828568	0.801019	0.711938	0.734151	0.680657	0.722895	0.692862	0.714118	0.625981	0.728774	0.749418	0.735165
CS20-CRBL-G739-X-48	((GP739GTCBLLBL)/((LAMA2002-23-3-B/LAMA2002-58-4-B)-B-B-2-3-B-B-B-1-1//(LAMA2002-35-2-B-B-B-B/CG44)-1-3-B-1-1-B24)-B5-19-4-1-B15)	NEUI	Trial 6	7.99621	94.1293	75.9177	34.0196	68.9825	67.9504	0.397822	1.67082	2.88226	4.83906	55.9636	50.5922	53.8367	57.0812	118.543	121.787	125.032	0.30162	0.297139	0.282134	0.292038	0.292174	0.300471	0.290462	0.29394	0.242567	0.29437	0.304275	0.291946	0.291456	0.268146	0.278109	0.295319	0	0.818672	0.793472	0.712659	0.733003	0.680055	0.716464	0.692255	0.707616	0.619822	0.725359	0.748536	0.722952
CS20-CRBL-GEMS-X-20	((GP737)/(Tx779/Tx780)-B6-04-1-1-B22)	NEUI	Trial 6	8.63152	96.5576	78.0133	37.2918	69.9475	69.4136	0.234353	0.989752	2.28938	2.81384	28.6422	54.4617	59.486	64.5102	123.875	128.9	133.924	0.302276	0.297523	0.282124	0.292058	0.290657	0.300148	0.289463	0.293992	0.242968	0.294641	0.303856	0.29359	0.293381	0.270155	0.277659	0.294162	0	0.827908	0.796263	0.713779	0.733769	0.674355	0.714524	0.687118	0.706826	0.622754	0.72606	0.744602	0.732632
CS20-CRBL-GEMS-X-21	((GP737)/(Tx779/Tx780)-B6-04-2-2-B6)	NEUI	Trial 6	8.56558	99.5446	80.3277	40.6745	69.3193	68.2407	0.146195	0.808934	1.3869	1.89709	16.709	63.5632	71.322	79.0809	131.804	139.563	147.322	0.302521	0.297084	0.281592	0.291233	0.291324	0.299736	0.289117	0.293017	0.242573	0.294574	0.30344	0.29285	0.292588	0.26984	0.277996	0.294077	0	0.82719	0.793503	0.710634	0.729231	0.67665	0.712523	0.685109	0.702564	0.622433	0.730736	0.744404	0.728642
CS20-CRBL-GEMS-X-23	((GP737)/(Tx777/Tx775)-B5-12-2-1-1-B17)	NEUI	Trial 6	7.46714	96.6388	77.6352	35.7421	70.0718	69.1404	0.96971	1.57089	3.31994	4.47596	53.3769	49.2141	53.0723	56.9304	118.355	122.213	126.071	0.30231	0.297816	0.281905	0.291763	0.291533	0.300418	0.289832	0.295062	0.242061	0.294385	0.304033	0.293102	0.292415	0.269241	0.277809	0.294697	0	0.826604	0.798368	0.714101	0.733057	0.677564	0.716238	0.687741	0.711095	0.618199	0.724637	0.745931	0.729909
CS20-CRBL-GEMS-X-29	((GP737)/(CML 108/NC334)/(Tx740/CML 348)/(Tzi 18/Ki3)/(NC334/Hi27)-8-2-1-2-2)	NEUI	Trial 6	7.45357	107.807	87.4167	38.4173	70.0387	69.839	0.635499	1.26622	3.3271	4.20531	56.6312	49.2557	52.9109	56.5661	119.095	122.75	126.405	0.302269	0.297839	0.283281	0.293382	0.292928	0.301203	0.29182	0.295247	0.242337	0.294335	0.304408	0.293747	0.293516	0.271042	0.278946	0.295573	0	0.823715	0.798758	0.721325	0.742675	0.6936	0.726013	0.703039	0.717135	0.622986	0.730552	0.753901	0.738434
CS20-CRBL-GEMS-X-30	((GP737)/(Tx778/Tx151)-B5-04-1-3-1-B14)	NEUI	Trial 6	7.62775	102.797	85.8554	40.0949	70.323	68.7946	1.00513	1.63286	4.15395	4.87804	64.5108	48.2262	51.5074	54.7886	117.021	120.302	123.583	0.301585	0.297225	0.281997	0.291684	0.290554	0.300115	0.289149	0.294044	0.243198	0.293632	0.303615	0.292286	0.291271	0.267431	0.276307	0.294636	0	0.821971	0.795399	0.713174	0.731711	0.673221	0.71592	0.685527	0.707338	0.624229	0.722826	0.745789	0.725497
CS20-CRBL-GEMS-X-33	((GP737)/(Tx778/Tx151)-B5-06-1-1-B8)	NEUI	Trial 6	8.72063	99.1466	81.9585	44.2662	69.7372	69.4994	0.735802	1.38676	2.25349	3.00131	47.0756	54.2355	60.2796	66.3238	123.735	129.779	135.823	0.301882	0.297238	0.282728	0.292533	0.291389	0.300081	0.289993	0.29462	0.241847	0.294569	0.30399	0.292556	0.292546	0.268789	0.276702	0.2923	0	0.821322	0.794068	0.716634	0.735024	0.676065	0.712912	0.689026	0.709072	0.616954	0.727828	0.744282	0.725797
CS20-CRBL-GEMS-X-35	((GP737)/(Tx777/Tx775)-B5-39-1-2-1-B6)	NEUI	Trial 6	8.43099	99.1907	79.9844	39.0196	69.0323	68.2547	0.593471	0.960931	2.20987	2.79665	32.1991	56.6115	62.5803	68.5491	124.866	130.835	136.804	0.302942	0.297779	0.28184	0.292049	0.292192	0.300333	0.289202	0.294663	0.242494	0.29416	0.302667	0.292626	0.29281	0.269754	0.276514	0.293658	0	0.827794	0.796224	0.711168	0.73135	0.682704	0.71388	0.686507	0.709733	0.621824	0.72659	0.740258	0.728268
CS20-CRBL-GEMS-X-36	((GP737)/((LAMA2002-23-3-B/LAMA2002-58-4-B)-B-B-2-3-B-B-B-1-B23-B5-B27/LH82)-3-2-1)	NEUI	Trial 6	7.85209	107.584	84.7572	40.7251	70.7682	70.3069	0.854093	1.55376	3.30043	4.46992	52.5659	48.1461	51.8854	55.6247	118.453	122.192	125.932	0.302594	0.2975	0.282206	0.290889	0.290575	0.300274	0.289474	0.294127	0.242841	0.293958	0.302775	0.292034	0.291844	0.268472	0.276758	0.294238	0	0.826101	0.795687	0.714323	0.726921	0.672785	0.714358	0.687489	0.70667	0.624449	0.726013	0.740969	0.725421
CS20-CRBL-GEMS-X-37	((GP737)/(Tzi 18/CML 69)/(Tzi 8/Mp313E -B)/(CML 108/A6)/(CML 311/Mp715)-29-2-1-B13)	NEUI	Trial 6	8.63286	101.601	83.4534	36.8287	69.9599	69.0417	0.529457	1.33171	2.66623	3.51459	42.5737	52.1469	56.6325	61.1181	121.189	125.674	130.16	0.302579	0.296958	0.282815	0.293121	0.292885	0.301021	0.290689	0.294124	0.242285	0.294389	0.304707	0.293438	0.293055	0.270846	0.278768	0.293545	0	0.825562	0.791465	0.717197	0.737768	0.684511	0.718882	0.693602	0.707292	0.620175	0.729315	0.751658	0.733435
CS20-CRBL-P722-X-20	((GP722)/(Tx779/Tx780)-B6-04-1-1-B22)	NEUI	Trial 6	6.85447	101.127	80.9642	36.6743	69.663	68.9647	1.38055	2.67326	4.73141	4.80532	58.6159	46.378	49.9173	53.4566	115.343	118.882	122.421	0.302907	0.298007	0.282184	0.291929	0.29201	0.299605	0.289646	0.294687	0.242707	0.293792	0.302859	0.291904	0.291711	0.268655	0.277378	0.293978	0	0.832573	0.800238	0.71501	0.735392	0.681197	0.716136	0.690367	0.713167	0.623063	0.724052	0.74221	0.723239
CS20-CRBL-P722-X-21	((GP722)/(Tx779/Tx780)-B6-04-2-2-B6)	NEUI	Trial 6	7.67483	100.198	80.3439	38.0026	69.1642	68.6494	0.681668	1.65461	4.52443	4.88178	42.4095	48.2886	51.2094	54.1301	116.938	119.859	122.78	0.302992	0.298325	0.283785	0.293504	0.29277	0.301154	0.290722	0.294319	0.242357	0.294313	0.304224	0.29255	0.29246	0.268385	0.277345	0.294115	0	0.831757	0.802875	0.723819	0.74459	0.689347	0.726622	0.699358	0.712614	0.621576	0.727475	0.747701	0.726237
CS20-CRBL-P722-X-23	((GP722)/(Tx777/Tx775)-B5-12-2-1-1-B17)	NEUI	Trial 6	6.54403	94.4132	77.1645	33.5035	68.861	67.815	1.65684	4.39387	4.82999	4.94432	83.4808	45.2346	49.1043	52.9739	113.05	116.919	120.789	0.302551	0.29829	0.282035	0.291472	0.2909	0.300574	0.28969	0.2945	0.243679	0.295126	0.304148	0.29288	0.291713	0.268752	0.279431	0.295992	0	0.829466	0.802452	0.715042	0.733768	0.677762	0.724083	0.691076	0.7132	0.627287	0.729527	0.751038	0.729956
CS20-CRBL-P722-X-24	((GP722)/(Tx777/Tx775)-B5-15-1-1-B28)	NEUI	Trial 6	8.28625	104.066	83.7431	34.6868	69.0935	67.8353	0.750669	1.96157	4.64675	4.89882	73.886	48.7249	51.6698	54.6148	116.56	119.505	122.45	0.30196	0.29788	0.282357	0.291286	0.291362	0.300458	0.289309	0.293702	0.243477	0.294058	0.303352	0.292713	0.292175	0.268497	0.277573	0.295659	0	0.826017	0.801102	0.715526	0.732159	0.677079	0.717164	0.686914	0.706129	0.6265	0.724836	0.744467	0.727986
CS20-CRBL-P722-X-25	((GP722)/(Tx777/Tx775)-B5-15-1-1-1-B9)	NEUI	Trial 6	8.00579	95.7728	75.1739	34.4432	69.2403	67.9575	1.31915	2.25796	4.6495	4.80692	57.4281	47.895	51.3684	54.8418	115.853	119.326	122.799	0.302395	0.296881	0.282614	0.292199	0.292007	0.300454	0.290078	0.294254	0.243095	0.294651	0.304257	0.292314	0.291695	0.268231	0.278091	0.295035	0	0.829388	0.792586	0.716566	0.733909	0.678505	0.717146	0.689588	0.708537	0.624731	0.726402	0.745289	0.723753
CS20-CRBL-P722-X-26	((GP722)/(Tx777/Tx775)-B5-12-2-2-B18)	NEUI	Trial 6	6.51067	95.9037	78.1897	34.5529	69.8915	69.2693	2.86252	4.24851	4.7468	4.86875	81.4893	40.009	46.3322	52.6554	109.278	115.601	121.925	0.302255	0.297974	0.283555	0.29279	0.292926	0.30121	0.290809	0.294339	0.243411	0.294695	0.305026	0.292883	0.290679	0.267744	0.280425	0.29706	0.222134	0.826403	0.798362	0.720471	0.73712	0.681696	0.723279	0.697023	0.711129	0.624375	0.72941	0.751632	0.728367
CS20-CRBL-P722-X-27	((GP722)/(Tx777/Tx775)-B5-12-2-2-1-B14)	NEUI	Trial 6	7.21894	98.4425	79.1494	43.8039	69.0052	68.2468	2.41179	4.01057	4.80049	4.8942	79.24	43.3167	48.3558	53.3949	111.563	116.603	121.642	0.302719	0.298055	0.28301	0.29265	0.29279	0.300596	0.289873	0.295085	0.242498	0.29486	0.304388	0.292879	0.290869	0.26894	0.277695	0.294393	0	0.829224	0.799634	0.719619	0.738712	0.68523	0.721066	0.69027	0.714192	0.62228	0.730009	0.750255	0.729283
CS20-CRBL-P722-X-28	((GP722)/(Tx777/Tx775)-B5-12-2-1-B23)	NEUI	Trial 6	7.86462	97.6457	79.7964	34.1594	69.1844	67.7944	2.25845	4.53599	4.8041	4.92296	87.7147	43.5248	48.3292	53.1336	111.319	116.124	120.928	0.302305	0.297978	0.282438	0.291506	0.29029	0.299012	0.289047	0.293271	0.241521	0.294632	0.303679	0.291823	0.289835	0.267552	0.278119	0.295051	0	0.826771	0.798949	0.714476	0.731866	0.674898	0.71181	0.688056	0.70653	0.613979	0.725372	0.739806	0.722291
CS20-CRBL-P722-X-29	((GP722)/(CML 108/NC334)/(Tx740/CML 348)/(Tzi 18/Ki3)/(NC334/Hi27)-8-2-1-2-2)	NEUI	Trial 6	8.25263	103.012	82.0001	35.3718	70.3541	68.2944	0.859829	2.09259	4.69738	4.9744	70.9023	47.9907	50.9697	53.9486	116.285	119.264	122.243	0.302073	0.297671	0.281737	0.291609	0.291605	0.300779	0.290502	0.294233	0.242949	0.29428	0.303735	0.292535	0.292185	0.269021	0.278198	0.294494	0	0.825489	0.79738	0.711478	0.732249	0.677838	0.720755	0.694313	0.709705	0.622957	0.726933	0.745177	0.726551
CS20-CRBL-P722-X-40	((GP722)/(Tzi 18/Mp313E -B)/(CML 311/Mp715)/(CML 108/NC334)/(Tx740/CML 348)-44-1-1-1-B18)	NEUI	Trial 6	7.99621	97.1899	78.8342	36.1262	70.0013	69.1612	3.13224	4.61181	4.80042	4.80642	89.5635	37.5059	45.0433	52.5806	106.667	114.204	121.742	0.302804	0.297653	0.283185	0.293028	0.294246	0.30076	0.291487	0.295428	0.243642	0.294985	0.30499	0.293308	0.291797	0.269492	0.279236	0.296045	0.220701	0.835703	0.797604	0.721259	0.746658	0.702701	0.733561	0.709425	0.723905	0.628056	0.733362	0.757895	0.731199
CS20-CRBL-R195-X-20	((LH195RR)/(Tx779/Tx780)-B6-04-1-1-B22)	NEUI	Trial 6	7.8024	93.7191	76.9062	40.1178	69.7279	68.9539	0.577224	1.37043	2.69537	3.34513	48.718	52.5531	57.296	62.0389	121.507	126.25	130.993	0.301847	0.297543	0.282145	0.291871	0.291933	0.300852	0.28992	0.294695	0.242677	0.294733	0.304355	0.293559	0.292541	0.26943	0.277932	0.294304	0	0.823377	0.79583	0.713944	0.732504	0.679471	0.718934	0.688916	0.709377	0.623697	0.728147	0.749583	0.733291
CS20-CRBL-R195-X-21	((LH195RR)/(Tx779/Tx780)-B6-04-2-2-B6)	NEUI	Trial 6	8.26329	99.0595	81.3204	39.6237	70.2153	69.8993	0.122364	0.753262	1.6451	2.3259	35.8275	57.8577	64.0126	70.1674	127.757	133.912	140.067	0.302336	0.297743	0.28279	0.291851	0.291603	0.300671	0.289892	0.294162	0.242839	0.294697	0.304393	0.2939	0.293815	0.271449	0.278545	0.29412	0	0.825231	0.794248	0.715318	0.730445	0.6774	0.717596	0.688548	0.707712	0.623595	0.728784	0.750209	0.734297
CS20-CRBL-R195-X-23	((LH195RR)/(Tx777/Tx775)-B5-12-2-1-1-B17)	NEUI	Trial 6	7.14995	93.6041	78.5196	37.6247	69.259	68.2385	1.18036	2.4759	4.57758	4.85634	67.1347	47.595	50.9575	54.32	115.834	119.196	122.559	0.302495	0.298013	0.283012	0.292993	0.292203	0.301387	0.291737	0.295653	0.243436	0.294842	0.304616	0.293642	0.292678	0.269442	0.278028	0.294874	0	0.825229	0.797302	0.718767	0.737266	0.682844	0.724811	0.700163	0.718503	0.626297	0.732216	0.753743	0.735619
CS20-CRBL-R195-X-24	((LH195RR)/(Tx777/Tx775)-B5-15-1-1-B28)	NEUI	Trial 6	7.99546	98.5208	78.42	34.1805	69.5996	68.5065	0.395711	1.54167	3.37305	3.85631	51.9797	50.8356	54.495	58.1545	119.342	123.001	126.661	0.301718	0.297047	0.283577	0.292879	0.291645	0.301016	0.291349	0.295415	0.243829	0.296404	0.305582	0.294281	0.293328	0.270109	0.279109	0.294393	0	0.820901	0.793458	0.720568	0.738434	0.68094	0.722563	0.699606	0.717339	0.627352	0.737823	0.75398	0.737521
CS20-CRBL-R195-X-25	((LH195RR)/(Tx777/Tx775)-B5-15-1-1-1-B9)	NEUI	Trial 6	9.20966	95.6864	77.7127	34.6874	69.5088	68.5159	0.552741	1.36284	3.54016	4.67394	52.0625	49.7362	52.9489	56.1616	118.252	121.465	124.677	0.301503	0.297207	0.28261	0.293236	0.292421	0.300685	0.290456	0.295482	0.243241	0.29583	0.305082	0.293622	0.293082	0.270952	0.27802	0.294234	0	0.81907	0.794387	0.716097	0.74012	0.685943	0.720988	0.6949	0.715777	0.625279	0.73442	0.754307	0.733219
CS20-CRBL-R195-X-27	((LH195RR)/(Tx777/Tx775)-B5-12-2-2-1-B14)	NEUI	Trial 6	8.83053	93.182	74.3747	35.3894	69.4493	68.0633	0.864165	2.95086	4.39328	4.74417	43.7486	47.91	51.1718	54.4336	115.973	119.235	122.497	0.302207	0.298121	0.281857	0.291844	0.291147	0.301153	0.28999	0.294556	0.242694	0.294913	0.303936	0.292845	0.292376	0.269159	0.278028	0.294525	0	0.824492	0.799786	0.711719	0.733245	0.676057	0.722118	0.690751	0.711769	0.622268	0.732171	0.747311	0.729343
CS20-CRBL-R195-X-28	((LH195RR)/(Tx777/Tx775)-B5-12-2-1-B23)	NEUI	Trial 6	8.11334	93.9025	76.1278	38.0101	69.7104	68.517	0.549697	1.3241	4.29948	4.67072	63.4595	49.0915	52.0622	55.0329	117.609	120.579	123.55	0.302249	0.297047	0.281752	0.291955	0.293468	0.301059	0.291395	0.295647	0.243757	0.295188	0.304585	0.293667	0.293311	0.270215	0.27728	0.293992	0	0.823024	0.790128	0.70965	0.727578	0.684419	0.718944	0.697291	0.715657	0.627449	0.733439	0.751942	0.734475
CS20-CRBL-R195-X-29	((LH195RR)/(CML 108/NC334)/(Tx740/CML 348)/(Tzi 18/Ki3)/(NC334/Hi27)-8-2-1-2-2)	NEUI	Trial 6	7.82594	100.688	81.9923	35.3	70.1375	69.7675	0.570956	1.13927	3.14001	3.87119	56.3922	50.1881	54.0991	58.01	119.956	123.867	127.778	0.302274	0.297684	0.28163	0.291151	0.291626	0.299908	0.290142	0.294501	0.243818	0.294535	0.303469	0.29255	0.292635	0.268775	0.276989	0.29456	0	0.826438	0.797263	0.710843	0.730728	0.681953	0.718273	0.691455	0.711229	0.627915	0.728274	0.745636	0.728514
CS20-CRBL-R195-X-30	((LH195RR)/(Tx778/Tx151)-B5-04-1-3-1-B14)	NEUI	Trial 6	7.48284	96.2372	78.7443	35.4169	69.6677	68.385	1.61895	3.82652	4.81148	4.8643	91.5174	45.3735	49.2073	53.041	113.758	117.592	121.426	0.301977	0.297324	0.281069	0.290546	0.29039	0.299673	0.29027	0.294862	0.244259	0.294542	0.302914	0.292142	0.291995	0.268897	0.279979	0.295159	0	0.821037	0.79398	0.707215	0.726378	0.67078	0.711757	0.690699	0.712846	0.632574	0.731154	0.745469	0.72991
[truncated: 20 more rows]
[truncated: 583 more columns]

## Sheet: Legend
Supplementary Data 1 Legend:
2020 & 2021 Phenomic Data: These data tables contain phenomic and agronomic data acquired in 2020 and 2021, with column labels formatted as "VI_DAP" (Vegetation Index_Days After Planting).
[truncated: 1 more rows]
