# Supplementary material for: Phenomic data-facilitated rust and senescence prediction in maize using machine learning algorithms
Source: Sci Rep. 2022 May 9;12:7571. doi: 10.1038/s41598-022-11591-0 (PMC9085875; doi:10.1038/s41598-022-11591-0)
Supplement: Supplementary file 3 — Dataset S2. [file 41598_2022_11591_MOESM3_ESM.xlsx]

## Sheet: Supplementary Data 2
	Year	Trait	Model	RMSE
1	2020	Sen (112)	en	0.443908
2	2020	Sen (112)	kn	0.513004
3	2020	Sen (112)	Lasso	0.447028
4	2020	Sen (112)	lm	65.7787
5	2020	Sen (112)	pls	0.451467
6	2020	Sen (112)	rf	0.463667
7	2020	Sen (112)	Ridge	0.48309
8	2020	Sen (112)	svm	0.464666
9	2020	Sen (112)	svmR	0.46825
10	2020	Sen (117)	en	0.495211
11	2020	Sen (117)	kn	0.54763
12	2020	Sen (117)	Lasso	0.497556
13	2020	Sen (117)	lm	72.7621
14	2020	Sen (117)	pls	0.502666
15	2020	Sen (117)	rf	0.503169
16	2020	Sen (117)	Ridge	0.553351
17	2020	Sen (117)	svm	0.551231
18	2020	Sen (117)	svmR	0.502628
19	2021	Rust	en	13.5133
20	2021	Rust	kn	15.8428
21	2021	Rust	Lasso	13.5481
22	2021	Rust	lm	2396.53
23	2021	Rust	pls	13.716
24	2021	Rust	rf	13.621
25	2021	Rust	Ridge	14.14
26	2021	Rust	svm	17.0117
27	2021	Rust	svmR	13.9413
28	2021	Sen (109)	en	0.318293
29	2021	Sen (109)	kn	0.378604
30	2021	Sen (109)	Lasso	0.321908
31	2021	Sen (109)	lm	86.9537
32	2021	Sen (109)	pls	0.3288
33	2021	Sen (109)	rf	0.329587
34	2021	Sen (109)	Ridge	0.347261
35	2021	Sen (109)	svm	0.395994
36	2021	Sen (109)	svmR	0.341687
37	2021	Sen (116)	en	0.613727
38	2021	Sen (116)	kn	0.786988
39	2021	Sen (116)	Lasso	0.621236
40	2021	Sen (116)	lm	108.047
41	2021	Sen (116)	pls	0.624844
42	2021	Sen (116)	rf	0.659978
43	2021	Sen (116)	Ridge	0.669006
44	2021	Sen (116)	svm	0.771246
45	2021	Sen (116)	svmR	0.692101
46	2021	Sen (120)	en	0.664097
47	2021	Sen (120)	kn	0.787298
48	2021	Sen (120)	Lasso	0.676704
49	2021	Sen (120)	lm	118.571
50	2021	Sen (120)	pls	0.68245
51	2021	Sen (120)	rf	0.683488
52	2021	Sen (120)	Ridge	0.708778
53	2021	Sen (120)	svm	0.774425
54	2021	Sen (120)	svmR	0.661495
55	2021	Sen (122)	en	0.629349
56	2021	Sen (122)	kn	0.697549
57	2021	Sen (122)	Lasso	0.641062
58	2021	Sen (122)	lm	97.5423
59	2021	Sen (122)	pls	0.634832
60	2021	Sen (122)	rf	0.636025
61	2021	Sen (122)	Ridge	0.655195
62	2021	Sen (122)	svm	0.734309
63	2021	Sen (122)	svmR	0.599418

## Sheet: Legend
Supplemenentary Data 2 Legend:
Average root mean square error (RMSE) values are displayed for 500 bootstraps for each algorithm tested. Algorithms were assessed across 500 bootstraps of 70% training data (CV1) and 30% test data (CV2).
Only values for CV2 are shown as these represent model assesment for untested genotypes.
