# Supplementary material for: Phenomic data-facilitated rust and senescence prediction in maize using machine learning algorithms
Source: Sci Rep. 2022 May 9;12:7571. doi: 10.1038/s41598-022-11591-0 (PMC9085875; doi:10.1038/s41598-022-11591-0)
Supplement: Supplementary file 4 — Dataset S3. [file 41598_2022_11591_MOESM4_ESM.xlsx]

## Sheet: 2020&2021 Pred. Acc. Means
CV	Model	Year	Trait	Accuracy
CV2	en	2020	Sen112	0.698848
CV2	en	2020	Sen117	0.773964
CV2	en	2020	Yield	0.643795
CV2	en	2021	Rust	0.703291
CV2	en	2021	Sen109	0.730936
CV2	en	2021	Sen116	0.788841
CV2	en	2021	Sen120	0.796043
CV2	en	2021	Sen122	0.728014
CV2	knn	2020	Sen112	0.545729
CV2	knn	2020	Sen117	0.712267
CV2	knn	2020	Yield	0.634516
CV2	knn	2021	Rust	0.591289
CV2	knn	2021	Sen109	0.606622
CV2	knn	2021	Sen116	0.657889
CV2	knn	2021	Sen120	0.70908
CV2	knn	2021	Sen122	0.664983
CV2	lasso	2020	Sen112	0.697574
CV2	lasso	2020	Sen117	0.774111
CV2	lasso	2020	Yield	0.62462
CV2	lasso	2021	Rust	0.703215
CV2	lasso	2021	Sen109	0.733592
CV2	lasso	2021	Sen116	0.790915
CV2	lasso	2021	Sen120	0.795475
CV2	lasso	2021	Sen122	0.730219
CV2	lm	2020	Sen112	0.0154777
CV2	lm	2020	Sen117	0.0312691
CV2	lm	2020	Yield	0.0221676
CV2	lm	2021	Rust	0.0391492
CV2	lm	2021	Sen109	0.0338646
CV2	lm	2021	Sen116	0.0297576
CV2	lm	2021	Sen120	0.0589839
CV2	lm	2021	Sen122	0.0444738
CV2	pls	2020	Sen112	0.674554
CV2	pls	2020	Sen117	0.759595
CV2	pls	2020	Yield	0.630869
CV2	pls	2021	Rust	0.684015
CV2	pls	2021	Sen109	0.692341
CV2	pls	2021	Sen116	0.774836
CV2	pls	2021	Sen120	0.775478
CV2	pls	2021	Sen122	0.726264
CV2	rf	2020	Sen112	0.666228
CV2	rf	2020	Sen117	0.76717
CV2	rf	2020	Yield	0.636551
CV2	rf	2021	Rust	0.716474
CV2	rf	2021	Sen109	0.708884
CV2	rf	2021	Sen116	0.763663
CV2	rf	2021	Sen120	0.791228
CV2	rf	2021	Sen122	0.731045
CV2	ridge	2020	Sen112	0.645539
CV2	ridge	2020	Sen117	0.723181
CV2	ridge	2020	Yield	0.643264
CV2	ridge	2021	Rust	0.686884
CV2	ridge	2021	Sen109	0.669964
CV2	ridge	2021	Sen116	0.761016
CV2	ridge	2021	Sen120	0.775589
CV2	ridge	2021	Sen122	0.712506
CV2	svm	2020	Sen112	0.685987
CV2	svm	2020	Sen117	0.734739
CV2	svm	2020	Yield	0.641218
CV2	svm	2021	Rust	0.615251
CV2	svm	2021	Sen109	0.637979
CV2	svm	2021	Sen116	0.708036
CV2	svm	2021	Sen120	0.767872
CV2	svm	2021	Sen122	0.697214
CV2	svmR	2020	Sen112	0.648636
CV2	svmR	2020	Sen117	0.76564
CV2	svmR	2020	Yield	0.638452
CV2	svmR	2021	Rust	0.685085
CV2	svmR	2021	Sen109	0.673457
CV2	svmR	2021	Sen116	0.727076
CV2	svmR	2021	Sen120	0.797641
CV2	svmR	2021	Sen122	0.751944

## Sheet: Legend
Supplementary Data 3 Legend:
Prediction accuracy means were calculated across all predicted traits for all models. Only CV2 is shown as this was the cross-validation in which each model was required to make predictions of untested genotypes.
